# Supplementary material for: Benchmarking of five NGS mapping tools for the reference alignment of bacterial outer membrane vesicles-associated small RNAs
Source: Front Microbiol. 2024 Jul 19;15:1401985. doi: 10.3389/fmicb.2024.1401985 (PMC11294920; doi:10.3389/fmicb.2024.1401985)
Supplement: Supplementary file 1 [file Table_1.XLSX]

## Sheet: SRR11648416
Supplementary Table S1. Overview of the differences between the five aligners (BBmap, BWA, Bowtie2, Minimap2 and Segemehl) in the assignment of OMV-associated sRNAs to mRNA-derived, tRNA-derived and rRNA-derived sRNA biotypes with the corresponding gene_id, position in the reference genome, strand and number of reads assigned to them by each aligner in each of the six samples (SRR11648416-SRR1164…
SRR11648416
Geneid	Chr	Start	End	Strand	Length	biotype	BBMAP	BOWTIE2	BWA	MINIMAP2	SEGEMEHL
VF_0001	I	313	747	-	435	protein_coding	2	2	2	2	2
VF_0002	I	817	2184	-	1368	protein_coding	4	4	4	4	4
VF_0003	I	2281	3906	-	1626	protein_coding	27	27	26	26	27
VF_0004	I	4133	4486	-	354	protein_coding	3	3	3	3	3
VF_0005	I	4502	4636	-	135	protein_coding	34	37	38	38	34
VF_0006	I	4822	5559	-	738	protein_coding	1	1	1	1	1
VF_0007	I	5556	6227	-	672	protein_coding	0	0	0	0	0
VF_0008	I	6352	7104	-	753	protein_coding	1	1	1	1	1
VF_0009	I	7401	8810	+	1410	protein_coding	4	4	5	5	4
VF_0010	I	8843	9943	+	1101	protein_coding	1	0	0	0	0
VF_0011	I	9957	11036	+	1080	protein_coding	10	9	9	9	9
VF_0012	I	11054	13471	+	2418	protein_coding	28	27	25	26	24
VF_0013	I	13895	14329	+	435	protein_coding	8	8	8	8	8
VF_0014	I	14539	15786	-	1248	protein_coding	0	1	0	0	0
VF_0015	I	16015	16935	+	921	protein_coding	10	9	9	9	9
VF_0016	I	16938	19004	+	2067	protein_coding	16	16	16	16	16
VF_0017	I	19150	20790	+	1641	protein_coding	2	2	2	2	2
VF_0018	I	20925	21176	+	252	protein_coding	13	12	11	11	11
VF_0019	I	21222	21473	-	252	protein_coding	4	4	4	4	4
VF_0020	I	21659	21850	+	192	protein_coding	0	0	0	0	0
VF_0021	I	21997	22938	+	942	protein_coding	1	2	1	1	1
VF_0022	I	23063	23509	+	447	protein_coding	0	0	0	0	0
VF_0023	I	23656	24636	-	981	protein_coding	9	9	9	9	9
VF_0024	I	25396	26625	-	1230	protein_coding	2	3	2	2	2
VF_0025	I	26573	28750	-	2178	protein_coding	12	12	12	12	12
VF_0026	I	28993	29610	+	618	protein_coding	0	0	0	0	0
VF_0027	I	29667	31124	+	1458	protein_coding	0	0	0	0	0
VF_0028	I	31157	31681	+	525	protein_coding	1	1	1	1	1
VF_0029	I	32310	35063	+	2754	protein_coding	1	2	1	1	1
VF_0030	I	35144	35338	+	195	protein_coding	1	1	1	1	1
VF_0031	I	35637	37016	+	1380	protein_coding	0	2	0	0	0
VF_0032	I	37617	39551	+	1935	protein_coding	0	1	0	0	0
VF_0033	I	39622	40281	+	660	protein_coding	1	2	1	1	1
VF_0034	I	40274	41107	+	834	protein_coding	0	0	0	0	0
VF_2576	I	41100	41312	+	213	protein_coding	0	0	0	0	0
VF_0035	I	41314	42084	+	771	protein_coding	0	0	0	0	0
VF_0036	I	42095	43210	+	1116	protein_coding	0	0	0	0	0
VF_0037	I	43328	45775	-	2448	protein_coding	7	6	5	5	5
VF_0038	I	46035	47828	-	1794	protein_coding	4	5	4	4	4
VF_0040	I	47933	48898	-	966	protein_coding	0	0	0	0	0
VF_0041	I	48996	50225	+	1230	protein_coding	18	17	17	17	17
VF_0042	I	50347	50637	+	291	protein_coding	5	5	5	5	5
VF_0043	I	50759	51688	-	930	protein_coding	1	1	1	1	1
VF_0044	I	51789	53309	+	1521	protein_coding	0	0	0	0	0
VF_0046	I	53367	54131	+	765	protein_coding	7	6	6	6	6
VF_0047	I	54143	54766	+	624	protein_coding	0	0	0	0	0
VF_0048	I	54763	56397	+	1635	protein_coding	3	3	3	3	3
VF_0049	I	56449	56697	+	249	protein_coding	5	5	5	5	5
VF_0050	I	56701	57081	+	381	protein_coding	11	11	11	11	11
VF_0051	I	57084	57839	+	756	protein_coding	9	9	9	9	9
VF_0052	I	59230	59991	-	762	protein_coding	1	1	1	1	1
VF_0053	I	60143	61159	+	1017	protein_coding	37	34	32	35	32
VF_0054	I	61453	62946	-	1494	protein_coding	9	9	10	10	9
VF_0056	I	62980	64278	-	1299	protein_coding	16	17	17	16	16
VF_0057	I	64391	64717	+	327	protein_coding	34	32	32	33	30
VF_0058	I	64957	66216	+	1260	protein_coding	9	9	9	9	9
VF_0059	I	66374	67369	+	996	protein_coding	4	4	4	4	4
VF_0060	I	67471	69315	+	1845	protein_coding	2	2	2	2	2
VF_0061	I	69479	69742	+	264	protein_coding	0	0	0	0	0
VF_0062	I	69839	70549	+	711	protein_coding	6	6	6	6	6
VF_0063	I	70627	71811	-	1185	protein_coding	4	4	4	3	4
VF_0064	I	71808	72980	-	1173	protein_coding	3	4	4	3	3
VF_0065	I	72977	73738	-	762	protein_coding	1	1	1	1	1
VF_0066	I	73741	74676	-	936	protein_coding	4	4	4	4	4
VF_0067	I	75012	77459	+	2448	protein_coding	4	4	4	4	4
VF_0068	I	77544	79745	+	2202	protein_coding	6	6	6	6	6
VF_0069	I	80164	81279	-	1116	protein_coding	1	2	1	1	1
VF_0070	I	81298	83133	+	1836	protein_coding	2	2	1	1	1
VF_0071	I	83137	83427	+	291	protein_coding	1	1	1	1	1
VF_0072	I	83482	84846	-	1365	protein_coding	19	20	20	19	19
VF_0073	I	85190	85861	+	672	protein_coding	1	1	1	1	1
VF_0074	I	86562	89360	+	2799	protein_coding	8	7	7	7	7
VF_0075	I	90085	90732	-	648	protein_coding	2	2	2	2	2
VF_0076	I	91021	91638	+	618	protein_coding	12	11	11	11	11
VF_0077	I	91793	92434	+	642	protein_coding	4	3	2	2	2
VF_0078	I	92434	92979	+	546	protein_coding	3	2	2	2	2
VF_0079	I	92982	93473	+	492	protein_coding	2	2	2	2	2
VF_0080	I	93582	94955	+	1374	protein_coding	2	2	2	2	2
VF_0081	I	95145	95606	-	462	protein_coding	2	2	2	2	2
VF_0082	I	95747	96526	+	780	protein_coding	5	5	5	5	5
VF_0083	I	96523	96948	-	426	protein_coding	7	6	6	7	6
VF_0084	I	97131	97658	+	528	protein_coding	12	11	11	11	11
VF_0085	I	97739	98092	+	354	protein_coding	1	1	1	1	1
VF_0086	I	98141	99325	+	1185	protein_coding	2	2	2	2	2
VF_0087	I	99442	101937	+	2496	protein_coding	3	3	2	2	2
VF_0088	I	101927	102526	-	600	protein_coding	0	0	0	0	0
VF_0089	I	102526	103536	-	1011	protein_coding	0	1	0	0	0
VF_0090	I	103693	104328	+	636	protein_coding	1	1	1	1	1
VF_0091	I	104345	106810	-	2466	protein_coding	0	0	0	0	0
VF_2580	I	106809	107000	+	192	protein_coding	0	0	0	0	0
VF_0093	I	107132	108133	-	1002	protein_coding	8	8	9	9	8
VF_0094	I	108298	110856	-	2559	protein_coding	1	1	1	1	1
VF_0095	I	110973	112376	-	1404	protein_coding	0	1	0	0	0
VF_0096	I	112415	113473	-	1059	protein_coding	0	0	0	0	0
VF_0097	I	113550	114086	-	537	protein_coding	0	0	0	0	0
VF_0098	I	114336	115745	-	1410	protein_coding	7	7	7	7	7
VF_0099	I	116283	118115	+	1833	protein_coding	19	19	18	18	18
VF_0100	I	118412	119344	+	933	protein_coding	2	4	2	2	2
VF_0101	I	119316	119750	+	435	protein_coding	2	3	2	2	2
VF_0102	I	120268	121167	+	900	protein_coding	4	3	3	3	3
VF_0103	I	121501	122190	-	690	protein_coding	1	1	1	1	1
VF_0104	I	122442	124565	-	2124	protein_coding	6	8	8	8	6
VF_0105	I	124616	124888	-	273	protein_coding	11	11	11	10	11
VF_0106	I	124997	125620	-	624	protein_coding	6	7	5	5	5
VF_0107	I	125849	126274	+	426	protein_coding	1	2	1	1	1
VF_0108	I	126471	126851	+	381	protein_coding	0	0	0	0	0
VF_0109	I	127083	128015	+	933	protein_coding	0	1	0	0	0
VF_0110	I	128097	128960	-	864	protein_coding	4	4	4	4	4
VF_0111	I	129121	129837	+	717	protein_coding	3	3	3	3	3
VF_0112	I	130080	130727	+	648	protein_coding	3	2	2	2	2
VF_0113	I	130754	131518	-	765	protein_coding	1	1	1	1	1
VF_0114	I	131703	132422	+	720	protein_coding	7	7	7	7	7
VF_0115	I	132855	134159	+	1305	protein_coding	1	2	1	0	0
VF_0116	I	134406	135797	-	1392	protein_coding	0	0	0	0	0
VF_0117	I	136161	136880	-	720	protein_coding	0	0	0	0	0
VF_0118	I	136909	137682	+	774	protein_coding	0	1	0	0	0
VF_0119	I	137709	138188	+	480	protein_coding	3	2	2	2	2
VF_0120	I	138384	140699	-	2316	protein_coding	5	5	5	5	5
VF_0121	I	140927	141400	-	474	protein_coding	4	4	4	4	4
VF_0122	I	141419	142357	-	939	protein_coding	1	1	1	1	1
VF_0124	I	142382	142972	-	591	protein_coding	0	0	0	0	0
VF_0125	I	143127	144356	-	1230	protein_coding	2	2	2	2	2
VF_0126	I	144577	145251	+	675	protein_coding	4	5	4	4	4
VF_0127	I	145447	145683	+	237	protein_coding	137	133	133	135	133
VF_0128	I	145698	145865	+	168	protein_coding	130	127	128	126	126
VF_0129	I	146326	146781	+	456	protein_coding	0	0	0	0	0
VF_0130	I	147021	147839	+	819	protein_coding	0	0	0	0	0
VF_0131	I	147864	149843	+	1980	protein_coding	1	1	1	1	1
VF_0132	I	149887	150375	-	489	protein_coding	0	0	0	0	0
VF_0133	I	150368	151396	-	1029	protein_coding	0	0	0	0	0
VF_0134	I	151399	152184	-	786	protein_coding	3	2	2	2	2
VF_0135	I	152194	153237	-	1044	protein_coding	7	7	7	7	7
VF_0136	I	153432	154136	+	705	protein_coding	0	0	0	0	0
VF_0137	I	154245	156020	+	1776	protein_coding	2	2	2	2	2
VF_0138	I	156188	157444	-	1257	protein_coding	2	2	2	2	6
VF_0139	I	157441	158466	-	1026	protein_coding	0	0	0	0	0
VF_0140	I	158549	159739	+	1191	protein_coding	10	9	9	10	11
VF_0141	I	159763	160908	+	1146	protein_coding	8	8	8	8	8
VF_0142	I	160943	162127	+	1185	protein_coding	8	9	7	7	8
VF_0143	I	162135	163208	+	1074	protein_coding	5	5	5	5	5
VF_0144	I	163201	163845	+	645	protein_coding	1	1	1	1	3
VF_0145	I	163861	164919	+	1059	protein_coding	8	9	8	8	8
VF_0146	I	164925	165905	+	981	protein_coding	2	2	2	2	2
VF_0147	I	165921	166610	+	690	protein_coding	0	0	0	0	0
VF_0148	I	166610	167380	+	771	protein_coding	3	3	3	3	3
VF_0149	I	167389	168558	+	1170	protein_coding	1	1	1	1	1
VF_0150	I	168574	169551	-	978	protein_coding	1	1	1	1	1
VF_0151	I	169555	170787	-	1233	protein_coding	1	1	0	0	2
VF_0152	I	170815	171756	-	942	protein_coding	2	2	2	2	2
VF_0153	I	172424	173896	+	1473	protein_coding	2	1	1	1	3
VF_0154	I	173982	174335	+	354	protein_coding	0	0	0	0	0
VF_0155	I	174458	175102	+	645	protein_coding	3	3	3	3	5
VF_0157	I	175293	177545	-	2253	protein_coding	1	3	1	1	3
VF_0158	I	177549	178310	-	762	protein_coding	0	0	0	0	0
VF_0160	I	178353	179027	-	675	protein_coding	0	0	0	0	2
VF_0161	I	179151	179399	-	249	protein_coding	68	71	71	70	67
VF_0162	I	179873	181024	+	1152	protein_coding	2	2	2	2	2
VF_0163	I	181185	181535	+	351	protein_coding	3	3	3	3	3
VF_0164	I	181890	182330	+	441	protein_coding	3	3	3	3	3
VF_0165	I	182615	184777	+	2163	protein_coding	4	4	4	4	4
VF_0166	I	184859	185953	+	1095	protein_coding	6	6	6	6	8
VF_0167	I	185953	186852	+	900	protein_coding	0	0	0	0	0
VF_0168	I	186852	187409	+	558	protein_coding	0	0	0	0	0
VF_0169	I	187411	188226	+	816	protein_coding	2	2	2	2	4
VF_0170	I	188230	189483	+	1254	protein_coding	0	0	0	0	0
VF_0171	I	189505	190824	+	1320	protein_coding	0	0	0	0	0
VF_0172	I	190805	191437	+	633	protein_coding	0	0	0	0	0
VF_0173	I	191442	192389	+	948	protein_coding	0	0	0	0	2
VF_2581	I	192382	193521	+	1140	protein_coding	2	2	2	2	6
VF_0174	I	193521	194513	+	993	protein_coding	0	0	0	0	0
VF_0175	I	194489	195304	+	816	protein_coding	4	4	4	4	4
VF_0176	I	195317	196114	+	798	protein_coding	2	2	2	2	2
VF_0177	I	196117	196680	+	564	protein_coding	2	2	2	2	2
VF_0178	I	196684	197436	+	753	protein_coding	0	0	0	0	0
VF_0179	I	197437	198369	+	933	protein_coding	5	5	5	5	5
VF_0180	I	198615	199706	+	1092	protein_coding	7	7	7	7	7
VF_0181	I	200281	201246	+	966	protein_coding	1	1	1	1	1
VF_0182	I	201269	202042	+	774	protein_coding	1	1	1	1	1
VF_0183	I	202046	203128	+	1083	protein_coding	10	8	8	8	12
VF_0184	I	203128	204441	+	1314	protein_coding	15	14	14	14	15
VF_0185	I	204457	206157	+	1701	protein_coding	6	6	6	6	6
VF_0186	I	206135	207157	+	1023	protein_coding	0	0	0	0	0
VF_0187	I	207231	208160	+	930	protein_coding	0	0	0	0	1
VF_0188	I	208195	209184	+	990	protein_coding	0	1	0	0	0
VF_0189	I	209171	210448	+	1278	protein_coding	0	0	0	0	0
VF_0190	I	210438	211541	+	1104	protein_coding	0	4	0	0	2
VF_0191	I	211619	212656	+	1038	protein_coding	5	5	5	5	5
VF_0192	I	212656	213759	+	1104	protein_coding	4	3	4	3	5
VF_0193	I	213769	214899	+	1131	protein_coding	2	2	2	2	2
VF_0194	I	214868	216112	+	1245	protein_coding	1	2	1	1	1
VF_0195	I	216109	217020	+	912	protein_coding	4	3	4	3	5
VF_0196	I	217017	217565	+	549	protein_coding	1	0	0	0	2
VF_0197	I	217580	219487	+	1908	protein_coding	7	7	7	7	7
VF_0200	I	221197	222150	+	954	protein_coding	0	0	0	0	0
VF_0201	I	222273	223280	+	1008	protein_coding	9	8	8	7	12
VF_0202	I	223608	225140	-	1533	protein_coding	19	19	19	19	19
VF_0203	I	225513	227012	-	1500	protein_coding	0	0	0	0	0
VF_0204	I	227164	227454	+	291	protein_coding	3	3	3	3	3
VF_0205	I	227532	229178	+	1647	protein_coding	60	59	59	59	61
VF_0206	I	229534	230304	-	771	protein_coding	23	23	24	24	23
VF_0207	I	230573	230917	+	345	protein_coding	3	3	3	3	3
VF_0208	I	230932	231285	-	354	protein_coding	1	1	1	1	1
VF_0209	I	232010	233017	-	1008	protein_coding	5	6	6	6	9
VF_0210	I	233385	233627	+	243	protein_coding	35	35	35	35	35
VF_0211	I	234115	234612	-	498	protein_coding	3	4	3	4	3
VF_0212	I	234737	235645	-	909	protein_coding	2	2	2	2	2
VF_0214	I	235728	236597	-	870	protein_coding	4	4	4	4	4
VF_0215	I	236700	236960	-	261	protein_coding	0	0	0	0	0
VF_0216	I	236988	237956	-	969	protein_coding	0	0	0	0	0
VF_0217	I	237962	238468	-	507	protein_coding	1	1	1	1	1
VF_0218	I	238452	240383	-	1932	protein_coding	0	1	1	1	2
VF_0219	I	240600	241142	+	543	protein_coding	1	1	1	1	1
VF_0220	I	241142	242932	+	1791	protein_coding	6	6	5	5	7
VF_0222	I	242968	243162	+	195	protein_coding	8	7	8	7	9
VF_0223	I	243219	243872	+	654	protein_coding	17	17	17	17	17
VF_0224	I	243991	244215	-	225	protein_coding	1	1	1	1	1
VF_0225	I	244215	245228	-	1014	protein_coding	2	3	2	2	2
VF_0226	I	245452	246246	+	795	protein_coding	28	27	25	25	34
VF_0227	I	246417	247121	+	705	protein_coding	0	0	0	0	0
VF_0228	I	247118	247510	+	393	protein_coding	0	0	0	0	0
VF_0229	I	247545	247901	+	357	protein_coding	1	1	1	1	1
VF_2582	I	247902	248192	+	291	protein_coding	4	4	4	4	4
VF_0230	I	248356	248730	+	375	protein_coding	134	131	132	130	138
VF_0231	I	248825	249295	+	471	protein_coding	78	75	76	75	82
VF_2583	I	249261	249449	+	189	protein_coding	0	0	0	0	0
VF_0232	I	249427	251523	+	2097	protein_coding	160	155	154	154	166
VF_0233	I	251632	252816	+	1185	protein_coding	2670	1485	1570	1494	2889
VF_0234	I	253229	253540	+	312	protein_coding	199	195	195	192	206
VF_0235	I	253553	254182	+	630	protein_coding	321	296	292	291	346
VF_0237	I	254200	254802	+	603	protein_coding	164	159	159	156	171
VF_0238	I	254799	255101	+	303	protein_coding	88	81	83	80	95
VF_0239	I	255117	255941	+	825	protein_coding	330	311	311	306	346
VF_0240	I	255961	256239	+	279	protein_coding	118	114	113	114	124
VF_0241	I	256250	256582	+	333	protein_coding	248	235	235	232	264
VF_0242	I	256602	257300	+	699	protein_coding	140	132	133	133	148
VF_0243	I	257312	257722	+	411	protein_coding	197	187	186	187	207
VF_0244	I	257722	257913	+	192	protein_coding	112	110	110	111	114
VF_0245	I	257913	258167	+	255	protein_coding	54	50	49	50	55
VF_0246	I	258332	258703	+	372	protein_coding	106	99	101	100	112
VF_0248	I	258717	259031	+	315	protein_coding	137	134	135	133	140
VF_0249	I	259046	259582	+	537	protein_coding	112	106	109	106	120
VF_0250	I	259604	259909	+	306	protein_coding	70	70	70	69	70
VF_0251	I	259939	260331	+	393	protein_coding	94	90	91	92	99
VF_0252	I	260344	260877	+	534	protein_coding	104	100	97	100	109
VF_0253	I	260887	261240	+	354	protein_coding	61	55	55	56	69
VF_0254	I	261255	261755	+	501	protein_coding	77	76	74	74	78
VF_0255	I	261761	261940	+	180	protein_coding	22	21	21	22	22
VF_0256	I	261946	262380	+	435	protein_coding	290	281	283	280	296
VF_0257	I	262401	263732	+	1332	protein_coding	356	346	337	346	373
VF_0258	I	263763	263876	+	114	protein_coding	16	14	14	14	19
VF_0259	I	264026	264382	+	357	protein_coding	188	187	188	186	190
VF_0260	I	264404	264793	+	390	protein_coding	222	216	212	210	234
VF_0261	I	264825	265445	+	621	protein_coding	536	509	510	504	569
VF_0262	I	265469	266458	+	990	protein_coding	625	608	608	604	643
VF_0263	I	266495	266875	+	381	protein_coding	135	130	129	127	137
VF_0264	I	266962	267972	-	1011	protein_coding	12	11	11	11	11
VF_0265	I	268157	269536	+	1380	protein_coding	0	0	0	0	0
VF_0266	I	269539	270156	+	618	protein_coding	1	1	1	1	1
VF_0267	I	270371	271387	+	1017	protein_coding	2	2	2	2	2
VF_0268	I	271429	273033	+	1605	protein_coding	0	0	0	0	0
VF_0269	I	273033	273737	+	705	protein_coding	0	0	0	0	0
VF_0270	I	273931	276789	+	2859	protein_coding	6	7	5	5	7
VF_0271	I	276904	277641	+	738	protein_coding	2	2	2	2	2
VF_0272	I	277693	278130	-	438	protein_coding	4	4	4	4	4
VF_0273	I	278182	280761	-	2580	protein_coding	11	11	11	11	11
VF_0274	I	281055	282029	-	975	protein_coding	59	58	60	56	60
VF_0275	I	282360	282830	-	471	protein_coding	0	0	0	0	0
VF_0276	I	283104	284039	+	936	protein_coding	46	44	42	42	51
VF_0277	I	284128	285099	-	972	protein_coding	2	2	2	2	2
VF_0278	I	285376	285687	+	312	protein_coding	144	135	133	133	151
VF_0279	I	285705	285962	+	258	protein_coding	35	33	33	34	37
VF_0280	I	286199	287371	+	1173	protein_coding	8	8	7	7	10
VF_0281	I	287505	288275	+	771	protein_coding	0	0	0	0	0
VF_0283	I	288268	288759	+	492	protein_coding	0	0	0	0	0
VF_0284	I	288794	289261	+	468	protein_coding	3	3	3	3	3
VF_0285	I	289516	290331	-	816	protein_coding	0	0	0	0	0
VF_0286	I	290404	291222	-	819	protein_coding	2	2	2	2	2
VF_0287	I	291219	292223	-	1005	protein_coding	3	5	3	3	3
VF_0288	I	292201	293514	-	1314	protein_coding	5	5	5	5	5
VF_0289	I	293582	295942	-	2361	protein_coding	5	5	5	5	5
VF_0290	I	296149	297000	+	852	protein_coding	3	2	3	2	4
VF_0291	I	297067	297846	-	780	protein_coding	3	3	2	2	2
VF_0292	I	297969	298571	-	603	protein_coding	3	3	3	3	3
VF_0293	I	298584	299999	-	1416	protein_coding	3	3	3	3	5
VF_0294	I	300015	301106	-	1092	protein_coding	3	3	3	3	3
VF_0295	I	301188	302735	-	1548	protein_coding	4	4	5	5	4
VF_2584	I	302847	302909	-	63	protein_coding	2	2	2	2	2
VF_0296	I	303219	303863	+	645	protein_coding	0	1	0	0	0
VF_0297	I	303850	305169	+	1320	protein_coding	0	0	0	0	0
VF_0298	I	305166	308270	+	3105	protein_coding	1	1	1	1	1
VF_0300	I	308282	309283	-	1002	protein_coding	0	0	0	0	4
VF_0301	I	309465	310862	+	1398	protein_coding	7	6	6	6	8
VF_0302	I	310875	311957	+	1083	protein_coding	2	2	2	2	2
VF_0303	I	311957	313174	+	1218	protein_coding	0	0	0	0	0
VF_0304	I	313389	315041	+	1653	protein_coding	14	12	12	13	16
VF_0305	I	315198	315659	-	462	protein_coding	4	4	4	4	4
VF_0306	I	315687	316136	-	450	protein_coding	0	0	0	0	0
VF_0307	I	316316	317302	+	987	protein_coding	3	3	3	3	3
VF_0308	I	317421	318122	+	702	protein_coding	1	1	1	1	1
VF_0309	I	318294	318524	+	231	protein_coding	3	2	2	1	2
VF_0310	I	318660	320474	+	1815	protein_coding	0	0	0	0	0
VF_0311	I	320474	322204	+	1731	protein_coding	0	0	0	0	2
VF_0312	I	322197	322958	+	762	protein_coding	0	0	0	0	0
VF_0313	I	323046	323510	-	465	protein_coding	0	1	0	0	0
VF_0314	I	323634	324254	-	621	protein_coding	32	34	34	33	32
VF_0315	I	324394	325044	+	651	protein_coding	1	1	1	1	3
VF_0316	I	325081	325923	-	843	protein_coding	0	0	0	0	0
VF_0317	I	325925	326377	-	453	protein_coding	0	0	0	0	0
VF_0318	I	326444	327013	-	570	protein_coding	0	0	0	0	0
VF_0319	I	327130	329112	-	1983	protein_coding	35	36	36	35	37
VF_0320	I	329521	330429	+	909	protein_coding	0	0	0	0	0
VF_0321	I	330459	331895	+	1437	protein_coding	0	0	0	0	0
VF_0322	I	331907	333634	+	1728	protein_coding	0	2	0	0	2
VF_0323	I	333649	334263	+	615	protein_coding	0	0	0	0	0
VF_0324	I	334347	335282	-	936	protein_coding	2	2	2	2	2
VF_0325	I	335554	336039	-	486	protein_coding	1	1	1	1	1
VF_0326	I	336051	337310	-	1260	protein_coding	1	1	1	1	1
VF_0327	I	337307	337993	-	687	protein_coding	0	0	0	0	0
VF_0328	I	338030	338674	-	645	protein_coding	1	1	1	1	1
VF_2585	I	338765	338875	+	111	protein_coding	0	0	0	0	0
VF_2586	I	338868	338933	+	66	protein_coding	0	0	0	0	0
VF_0329	I	339080	339631	-	552	protein_coding	15	14	12	12	15
VF_0330	I	339845	340054	+	210	protein_coding	15	15	15	15	15
VF_0331	I	340108	340686	-	579	protein_coding	2	2	2	2	2
VF_0332	I	340801	342522	+	1722	protein_coding	0	1	0	0	0
VF_0333	I	342519	346319	+	3801	protein_coding	5	6	4	4	4
VF_0336	I	358299	359576	-	1278	protein_coding	2	2	2	2	2
VF_0337	I	359759	363439	+	3681	protein_coding	1	1	1	1	3
VF_0338	I	363505	364857	-	1353	protein_coding	1	1	0	0	2
VF_0339	I	365309	366421	+	1113	protein_coding	1	2	1	1	1
VF_0340	I	366473	368233	-	1761	protein_coding	2	3	2	2	4
VF_0341	I	368330	371155	-	2826	protein_coding	4	4	4	4	6
VF_0342	I	371327	372196	-	870	protein_coding	5	6	6	6	5
VF_0343	I	372377	372781	-	405	protein_coding	0	0	0	0	0
VF_0344	I	372768	373901	-	1134	protein_coding	0	0	0	0	0
VF_0345	I	373906	375111	-	1206	protein_coding	0	0	0	0	0
VF_0346	I	375108	376106	-	999	protein_coding	0	0	0	0	0
VF_0347	I	376099	377478	-	1380	protein_coding	0	1	0	0	0
VF_0348	I	377481	378686	-	1206	protein_coding	0	0	0	0	0
VF_0349	I	378691	380871	-	2181	protein_coding	1	1	1	1	1
VF_0350	I	380875	381462	-	588	protein_coding	0	0	0	0	0
VF_0351	I	381463	382779	-	1317	protein_coding	2	2	2	2	4
VF_0352	I	382763	384175	-	1413	protein_coding	2	3	2	2	2
VF_2587	I	384215	384343	+	129	protein_coding	0	0	0	0	0
VF_0353	I	384488	385021	+	534	protein_coding	13	13	13	13	13
VF_0354	I	385106	385762	-	657	protein_coding	0	0	0	0	0
VF_0355	I	386002	387981	+	1980	protein_coding	2	2	2	2	2
VF_0356	I	388101	389564	+	1464	protein_coding	0	0	0	0	0
VF_0357	I	389557	390195	+	639	protein_coding	0	0	0	0	0
VF_0358	I	390197	390538	+	342	protein_coding	1	1	1	1	1
VF_0359	I	390550	392190	+	1641	protein_coding	4	4	4	4	4
VF_0360	I	392203	393051	+	849	protein_coding	0	0	0	0	0
VF_0361	I	393036	394181	+	1146	protein_coding	1	1	1	1	1
VF_0362	I	394181	395905	+	1725	protein_coding	2	2	2	2	2
VF_0363	I	395915	397141	+	1227	protein_coding	2	2	1	1	1
VF_0364	I	397144	397599	+	456	protein_coding	1	0	0	0	2
VF_0365	I	397686	398249	+	564	protein_coding	2	2	2	2	2
VF_0366	I	398415	398879	+	465	protein_coding	11	10	10	11	12
VF_0367	I	399006	399602	+	597	protein_coding	0	0	0	0	0
VF_0368	I	399599	400180	+	582	protein_coding	0	0	0	0	0
VF_0369	I	400180	400905	+	726	protein_coding	0	0	0	0	0
VF_0370	I	400937	401329	+	393	protein_coding	0	0	0	0	0
VF_0371	I	401329	404436	+	3108	protein_coding	1	2	1	1	5
VF_0372	I	404559	405602	+	1044	protein_coding	18	16	16	16	20
VF_0373	I	405626	406477	+	852	protein_coding	5	5	5	5	5
VF_0374	I	406467	406958	+	492	protein_coding	1	1	1	1	1
VF_0375	I	406969	407544	+	576	protein_coding	2	2	2	2	14
VF_0376	I	407563	409032	+	1470	protein_coding	3	3	2	2	6
VF_0377	I	409080	412913	+	3834	protein_coding	1	2	0	1	4
VF_0378	I	412928	413746	+	819	protein_coding	3	3	2	2	4
VF_0379	I	413840	415285	+	1446	protein_coding	4	4	4	4	4
VF_0380	I	415378	415917	-	540	protein_coding	2	4	3	3	2
VF_0381	I	416027	417370	+	1344	protein_coding	3	2	2	2	4
VF_0382	I	417477	418832	-	1356	protein_coding	1	2	1	1	1
VF_0383	I	418983	419261	-	279	protein_coding	0	0	0	0	0
VF_0384	I	419280	420134	-	855	protein_coding	1	1	1	1	1
VF_0385	I	420158	420601	-	444	protein_coding	0	0	0	0	0
VF_0386	I	420603	420890	-	288	protein_coding	5	6	5	6	5
VF_0387	I	420910	422379	-	1470	protein_coding	10	10	10	10	13
VF_0388	I	422403	423128	-	726	protein_coding	3	3	3	3	6
VF_0389	I	423131	423628	-	498	protein_coding	2	2	2	3	2
VF_0390	I	423609	424172	-	564	protein_coding	1	1	1	1	1
VF_0391	I	424169	424729	-	561	protein_coding	2	2	2	2	5
VF_0392	I	424729	425703	-	975	protein_coding	2	2	2	2	2
VF_0393	I	425889	426860	-	972	protein_coding	0	0	0	0	0
VF_0394	I	427047	427868	+	822	protein_coding	2	3	2	2	2
VF_0395	I	427861	428655	+	795	protein_coding	0	0	0	0	0
VF_0396	I	428659	429153	+	495	protein_coding	1	1	1	1	1
VF_0397	I	429153	429794	+	642	protein_coding	0	1	0	0	0
VF_0399	I	429794	430114	+	321	protein_coding	0	0	0	0	0
VF_0400	I	430114	430371	+	258	protein_coding	3	2	2	2	5
VF_0401	I	430383	431651	+	1269	protein_coding	31	31	30	30	33
VF_0402	I	431766	432527	+	762	protein_coding	4	4	4	4	4
VF_0403	I	432599	433144	+	546	protein_coding	0	0	0	0	0
VF_0404	I	433218	433607	-	390	protein_coding	13	13	13	13	13
VF_0405	I	433746	434210	-	465	protein_coding	1	1	1	1	1
VF_0406	I	434224	435153	-	930	protein_coding	1	1	1	1	1
VF_2588	I	435173	435262	-	90	protein_coding	0	0	0	0	0
VF_0407	I	435399	436403	-	1005	protein_coding	3	3	3	3	3
VF_0408	I	436516	437736	-	1221	protein_coding	4	0	0	0	12
VF_0409	I	437890	438306	+	417	protein_coding	6	5	5	6	11
VF_0410	I	438377	439219	+	843	protein_coding	1	0	0	0	3
VF_0411	I	439340	442213	-	2874	protein_coding	60	59	60	60	65
VF_0412	I	442324	442767	-	444	protein_coding	1	1	1	1	1
VF_0413	I	442847	444355	-	1509	protein_coding	29	30	31	31	29
VF_0414	I	444623	445657	+	1035	protein_coding	1	2	1	1	1
VF_0415	I	445650	446726	+	1077	protein_coding	4	4	4	4	4
VF_0416	I	446800	447276	-	477	protein_coding	2	2	2	2	2
VF_0417	I	447663	447920	-	258	protein_coding	2	2	2	2	2
VF_0418	I	447954	448340	-	387	protein_coding	0	0	0	0	0
VF_0420	I	449539	450627	-	1089	protein_coding	0	0	0	0	0
VF_0421	I	450736	451008	-	273	protein_coding	5	7	5	5	5
VF_0422	I	451011	452063	-	1053	protein_coding	3	3	3	3	3
VF_2589	I	452308	453024	+	717	protein_coding	3	3	3	3	3
VF_0423	I	453108	454028	+	921	protein_coding	1	2	1	1	1
VF_0424	I	454132	455292	-	1161	protein_coding	4	4	4	4	4
VF_0425	I	455296	455892	-	597	protein_coding	2	2	2	2	2
VF_0426	I	455903	456334	-	432	protein_coding	0	0	0	0	0
VF_0427	I	456404	456691	-	288	protein_coding	4	4	4	4	4
VF_0428	I	456699	457253	-	555	protein_coding	1	1	1	1	1
VF_0429	I	457302	458120	-	819	protein_coding	0	0	0	0	0
VF_0430	I	458204	458914	-	711	protein_coding	1	1	1	1	1
VF_0431	I	458938	459975	+	1038	protein_coding	2	2	2	2	5
VF_0432	I	459978	461078	+	1101	protein_coding	1	1	1	1	1
VF_0433	I	461218	461643	-	426	protein_coding	2	2	2	2	2
VF_0434	I	461640	462203	-	564	protein_coding	1	1	1	1	1
VF_0435	I	462316	463263	-	948	protein_coding	9	10	9	9	9
VF_0436	I	463277	464008	-	732	protein_coding	2	3	2	2	2
VF_0437	I	464082	464786	-	705	protein_coding	1	2	1	1	1
VF_0438	I	464878	465378	-	501	protein_coding	0	0	0	0	0
VF_0439	I	465544	466698	-	1155	protein_coding	11	11	10	9	11
VF_0440	I	467063	469057	+	1995	protein_coding	40	40	39	39	43
VF_0441	I	469202	470221	+	1020	protein_coding	1	1	1	1	1
VF_0442	I	470388	471551	+	1164	protein_coding	36	36	36	36	36
VF_0443	I	471707	472783	+	1077	protein_coding	78	78	75	77	84
VF_0444	I	473008	474249	-	1242	protein_coding	4	3	3	3	6
VF_0445	I	474338	475042	-	705	protein_coding	0	0	0	0	0
VF_0446	I	475331	476644	+	1314	protein_coding	4	4	4	4	4
VF_0447	I	476766	477284	-	519	protein_coding	2	2	2	2	2
VF_0448	I	477430	478326	+	897	protein_coding	0	1	0	0	0
VF_0449	I	478401	479177	+	777	protein_coding	6	7	6	6	9
VF_0450	I	479248	480987	+	1740	protein_coding	1	1	1	1	1
VF_0452	I	481257	482355	+	1099	protein_coding	17	17	17	17	17
VF_0453	I	482369	483874	+	1506	protein_coding	44	42	42	42	47
VF_0454	I	484262	485599	+	1338	protein_coding	8	8	7	7	10
VF_0455	I	485652	486320	-	669	protein_coding	0	0	0	0	0
VF_0456	I	486918	487430	+	513	protein_coding	5	5	5	5	5
VF_0457	I	487469	489730	+	2262	protein_coding	1	2	1	1	4
VF_0458	I	489730	490533	+	804	protein_coding	1	0	0	0	3
VF_0459	I	490545	491378	+	834	protein_coding	5	5	5	5	8
VF_0460	I	491451	492308	+	858	protein_coding	4	4	4	4	4
VF_0461	I	492382	493527	-	1146	protein_coding	2	2	2	2	2
VF_0462	I	493943	494833	+	891	protein_coding	0	1	0	0	3
VF_0463	I	494897	495193	+	297	protein_coding	0	0	0	0	0
VF_0464	I	495308	495490	-	183	protein_coding	110	109	110	110	109
VF_0465	I	495788	497347	+	1560	protein_coding	1	3	1	1	1
VF_0466	I	497438	498370	+	933	protein_coding	9	8	7	8	16
VF_0467	I	498407	501265	+	2859	protein_coding	25	24	24	24	48
VF_0468	I	501265	501780	+	516	protein_coding	4	4	4	4	4
VF_0469	I	501852	502280	+	429	protein_coding	0	0	0	0	0
VF_0470	I	502305	503249	+	945	protein_coding	2	1	1	1	4
VF_0471	I	503322	504131	+	810	protein_coding	7	8	7	7	12
VF_0472	I	504726	505883	+	1158	protein_coding	6	6	6	6	6
VF_0473	I	505901	509131	+	3231	protein_coding	26	24	23	23	31
VF_0474	I	509280	510686	-	1407	protein_coding	0	0	0	0	0
VF_0475	I	510829	511797	-	969	protein_coding	617	631	627	626	615
VF_0476	I	512384	512857	+	474	protein_coding	16	15	15	16	15
VF_0477	I	512957	513253	-	297	protein_coding	7	7	7	7	7
VF_0478	I	513372	514001	+	630	protein_coding	8	7	7	7	18
VF_0479	I	514087	516060	+	1974	protein_coding	40	38	38	38	43
VF_0480	I	516129	516965	+	837	protein_coding	1	1	1	1	1
VF_0481	I	517014	518351	+	1338	protein_coding	15	15	15	14	18
VF_0483	I	518503	518835	+	333	protein_coding	21	19	20	19	22
VF_0484	I	519240	519695	+	456	protein_coding	10	10	10	10	10
VF_0485	I	519713	521200	+	1488	protein_coding	20	19	18	18	26
VF_0486	I	521225	523906	+	2682	protein_coding	79	77	77	77	83
VF_0487	I	524018	524425	+	408	protein_coding	0	0	0	0	0
VF_0488	I	524425	525375	+	951	protein_coding	14	15	13	13	16
VF_0489	I	525539	525808	+	270	protein_coding	69	67	67	66	72
VF_0490	I	526147	528276	+	2130	protein_coding	55	56	52	54	59
VF_0491	I	528397	529380	+	984	protein_coding	1	1	1	1	1
VF_0492	I	529456	530334	-	879	protein_coding	0	0	0	0	0
VF_0493	I	530344	531345	-	1002	protein_coding	0	0	0	0	0
VF_0494	I	531563	533590	-	2028	protein_coding	4	4	3	3	6
VF_0495	I	533780	534316	+	537	protein_coding	1	1	1	1	1
VF_0496	I	534306	534809	+	504	protein_coding	1	1	1	1	1
VF_0497	I	534865	535332	-	468	protein_coding	0	0	0	0	0
VF_0498	I	535542	535943	+	402	protein_coding	1	1	1	1	1
VF_0499	I	535933	536379	+	447	protein_coding	0	0	0	0	0
VF_0500	I	536476	538056	+	1581	protein_coding	9	9	9	9	9
VF_2590	I	538202	538315	+	114	protein_coding	0	0	0	0	0
VF_0501	I	538315	539091	+	777	protein_coding	0	0	0	0	0
VF_0502	I	539290	540546	+	1257	protein_coding	44	43	42	43	49
VF_0503	I	540832	541002	+	171	protein_coding	5	4	5	4	7
VF_0504	I	541279	542055	+	777	protein_coding	18	18	18	18	18
VF_0505	I	542171	543502	+	1332	protein_coding	6	6	5	5	5
VF_0506	I	543513	544745	+	1233	protein_coding	17	17	17	17	17
VF_0507	I	544817	545533	+	717	protein_coding	10	10	9	9	28
VF_0508	I	545597	546193	-	597	protein_coding	1	1	1	1	1
VF_0509	I	546319	547296	+	978	protein_coding	4	4	4	4	4
VF_0510	I	547556	547771	+	216	protein_coding	0	0	0	0	0
VF_0511	I	547783	548220	+	438	protein_coding	0	0	0	0	0
VF_0512	I	548228	549040	+	813	protein_coding	0	1	0	0	0
VF_0513	I	549044	550354	+	1311	protein_coding	0	0	0	0	0
VF_0514	I	550351	550821	+	471	protein_coding	0	0	0	0	0
VF_0515	I	550871	552109	+	1239	protein_coding	0	0	0	0	0
VF_0516	I	552116	553405	+	1290	protein_coding	0	0	0	0	0
VF_0517	I	553405	554322	+	918	protein_coding	0	0	0	0	0
VF_0518	I	554322	555194	+	873	protein_coding	0	1	0	0	0
VF_0519	I	555187	555927	+	741	protein_coding	0	0	0	0	0
VF_0520	I	555936	556421	+	486	protein_coding	0	0	0	0	0
VF_0521	I	556396	556944	+	549	protein_coding	0	0	0	0	0
VF_0522	I	556941	558338	+	1398	protein_coding	0	0	0	0	1
VF_0523	I	558354	559013	+	660	protein_coding	1	1	1	1	1
VF_0524	I	559068	560030	-	963	protein_coding	0	0	0	0	0
VF_0525	I	560037	561380	-	1344	protein_coding	0	0	0	0	2
VF_0526	I	561383	562063	-	681	protein_coding	0	1	0	0	0
VF_0527	I	562177	564522	-	2346	protein_coding	2	2	3	3	2
VF_0528	I	564644	566026	+	1383	protein_coding	1	1	1	1	1
VF_0529	I	566222	568309	+	2088	protein_coding	220	212	210	209	220
VF_0530	I	568375	568617	-	243	protein_coding	0	0	0	0	0
VF_0531	I	568710	569987	-	1278	protein_coding	1	0	1	1	2
VF_0532	I	569999	571240	-	1242	protein_coding	0	0	0	0	0
VF_0533	I	572179	573855	-	1677	protein_coding	2	2	2	2	2
VF_0534	I	574065	576629	-	2565	protein_coding	1	2	1	2	1
VF_2591	I	576737	577234	+	498	protein_coding	0	0	0	0	0
VF_0535	I	577375	578421	+	1047	protein_coding	47	45	46	46	47
VF_0536	I	578664	581243	+	2580	protein_coding	20	19	20	20	20
VF_0537	I	581256	582425	+	1170	protein_coding	35	36	33	34	36
VF_0538	I	582507	582704	+	198	protein_coding	19	19	19	18	19
VF_2592	I	584919	585170	+	252	protein_coding	0	0	0	0	0
VF_0539	I	585207	586994	+	1788	protein_coding	2	3	2	2	2
VF_0540	I	587010	588140	+	1131	protein_coding	0	0	0	0	0
VF_0541	I	588174	588668	+	495	protein_coding	3	2	2	2	2
VF_0542	I	588678	591530	+	2853	protein_coding	18	18	18	18	18
VF_0543	I	591662	593227	+	1566	protein_coding	15	15	15	15	15
VF_0544	I	593294	593893	+	600	protein_coding	1	1	1	1	1
VF_0545	I	593925	594443	+	519	protein_coding	6	7	6	6	6
VF_0546	I	594535	595839	-	1305	protein_coding	1	1	1	1	1
VF_0547	I	595943	596737	-	795	protein_coding	1	1	1	1	1
VF_0548	I	596889	598262	+	1374	protein_coding	11	10	10	10	12
VF_0549	I	598520	598768	+	249	protein_coding	69	65	64	61	69
VF_0550	I	598796	599323	+	528	protein_coding	190	179	177	171	189
VF_0551	I	599346	600095	+	750	protein_coding	269	253	256	251	265
VF_0552	I	600137	600490	+	354	protein_coding	121	115	116	110	121
VF_0553	I	600707	601780	+	1074	protein_coding	0	0	0	0	0
VF_0554	I	601787	602920	+	1134	protein_coding	3	3	3	3	3
VF_0555	I	602994	604007	-	1014	protein_coding	3	4	4	3	3
VF_0556	I	604032	604394	-	363	protein_coding	2	2	2	2	2
VF_0557	I	604509	606176	-	1668	protein_coding	11	11	11	11	11
VF_0558	I	606364	608298	+	1935	protein_coding	6	3	3	3	6
VF_0559	I	608394	608720	+	327	protein_coding	1	1	1	1	1
VF_0560	I	608689	609201	-	513	protein_coding	0	0	0	0	0
VF_0561	I	609224	610402	-	1179	protein_coding	1	0	0	0	1
VF_0562	I	610517	610870	-	354	protein_coding	56	57	57	57	56
VF_0563	I	611309	612034	-	726	protein_coding	3	3	3	3	3
VF_0564	I	612196	613170	+	975	protein_coding	3	3	3	3	3
VF_0565	I	613173	613907	+	735	protein_coding	6	5	5	5	8
VF_0566	I	614013	616598	+	2586	protein_coding	9	9	9	9	21
VF_0568	I	622707	623114	-	408	protein_coding	0	0	0	0	0
VF_0569	I	623104	624411	-	1308	protein_coding	0	0	0	0	2
VF_0570	I	624411	625055	-	645	protein_coding	0	0	0	0	0
VF_0571	I	625009	625524	-	516	protein_coding	1	0	0	0	1
VF_0572	I	625622	626059	+	438	protein_coding	0	0	0	0	0
VF_0573	I	626108	627259	-	1152	protein_coding	0	0	0	0	0
VF_0574	I	627309	628301	+	993	protein_coding	2	2	2	2	2
VF_0575	I	628320	628508	-	189	protein_coding	1	1	1	1	1
VF_0576	I	628625	629656	-	1032	protein_coding	4	4	3	3	4
VF_0577	I	629874	630164	-	291	protein_coding	1	2	1	2	1
VF_0578	I	630355	630990	+	636	protein_coding	0	0	0	0	0
VF_0579	I	631019	631897	-	879	protein_coding	0	0	0	0	0
VF_0580	I	632033	633022	+	990	protein_coding	1	1	1	1	1
VF_0581	I	633104	636523	+	3420	protein_coding	5	7	5	5	5
VF_0582	I	636815	640441	+	3627	protein_coding	5	4	4	4	5
VF_0583	I	640434	642452	+	2019	protein_coding	0	0	0	0	0
VF_0584	I	642663	643016	+	354	protein_coding	1	2	1	1	1
VF_0585	I	643099	644439	-	1341	protein_coding	0	0	0	0	0
VF_0586	I	644592	644975	+	384	protein_coding	0	0	0	0	0
VF_0587	I	645166	646266	+	1101	protein_coding	3	6	3	3	4
VF_0588	I	646360	647169	+	810	protein_coding	1	1	1	1	1
VF_0589	I	647251	647676	-	426	protein_coding	2	2	2	2	2
VF_0590	I	647700	648932	-	1233	protein_coding	0	0	0	0	0
VF_0591	I	649287	650195	+	909	protein_coding	2	2	2	2	3
VF_0592	I	650188	650574	+	387	protein_coding	0	0	0	0	0
VF_0593	I	650583	651662	+	1080	protein_coding	5	4	4	4	5
VF_0594	I	651924	652703	-	780	protein_coding	0	0	0	0	0
VF_0595	I	652798	654156	-	1359	protein_coding	14	13	13	13	14
VF_0596	I	654308	655870	-	1563	protein_coding	5	5	5	5	6
VF_0597	I	656046	658292	-	2247	protein_coding	1	1	1	1	1
VF_0598	I	658364	659209	-	846	protein_coding	2	2	2	2	2
VF_0599	I	659314	659865	+	552	protein_coding	1	1	1	1	1
VF_0600	I	659947	660720	+	774	protein_coding	2	3	2	2	2
VF_0601	I	660762	661211	-	450	protein_coding	2	2	2	2	2
VF_0602	I	661211	661480	-	270	protein_coding	0	0	0	0	0
VF_0603	I	662465	663820	+	1356	protein_coding	1	1	1	1	1
VF_0604	I	663853	664158	+	306	protein_coding	1	1	1	1	1
VF_0605	I	664198	665607	+	1410	protein_coding	5	4	4	5	5
VF_0606	I	665634	666569	+	936	protein_coding	2	1	1	1	2
VF_0607	I	666581	666904	+	324	protein_coding	2	1	1	1	1
VF_0608	I	666974	667978	+	1005	protein_coding	0	0	0	0	0
VF_0609	I	668239	669516	+	1278	protein_coding	2	2	2	2	2
VF_0610	I	669583	669891	-	309	protein_coding	1	1	1	1	1
VF_0611	I	669895	670932	-	1038	protein_coding	1	1	1	1	1
VF_0612	I	671035	671349	+	315	protein_coding	1	1	1	1	1
VF_0613	I	671351	672130	+	780	protein_coding	2	2	2	2	2
VF_0614	I	672196	672999	-	804	protein_coding	10	11	11	11	10
VF_0615	I	673207	673932	+	726	protein_coding	5	5	4	4	4
VF_0616	I	674040	674546	+	507	protein_coding	10	10	10	10	10
VF_0617	I	674533	675792	+	1260	protein_coding	29	28	27	27	29
VF_0618	I	675827	676210	+	384	protein_coding	7	7	7	6	7
VF_0619	I	676335	676658	+	324	protein_coding	6	6	6	6	7
VF_0620	I	676674	677189	+	516	protein_coding	1	1	1	1	1
VF_0621	I	677228	679078	+	1851	protein_coding	9	9	9	9	10
VF_0622	I	679081	679419	+	339	protein_coding	11	10	11	10	11
VF_0623	I	679542	679742	+	201	protein_coding	1	1	1	1	1
VF_0624	I	679973	681259	+	1287	protein_coding	16	16	16	15	16
VF_0625	I	681548	681982	+	435	protein_coding	8	7	7	8	8
VF_0626	I	682216	683334	+	1119	protein_coding	6	6	5	5	5
VF_0627	I	683365	683997	+	633	protein_coding	1	2	1	1	1
VF_0628	I	684117	685031	+	915	protein_coding	3	2	2	2	4
VF_0629	I	685044	686162	+	1119	protein_coding	4	4	4	4	4
VF_0630	I	686201	687469	+	1269	protein_coding	12	12	12	11	12
VF_0631	I	687481	688092	+	612	protein_coding	7	7	7	7	7
VF_0632	I	688103	689260	+	1158	protein_coding	21	20	20	19	21
VF_0633	I	689442	690944	+	1503	protein_coding	2	3	2	2	2
VF_0634	I	691024	691899	+	876	protein_coding	0	0	0	0	0
VF_0635	I	692217	692450	+	234	protein_coding	6	5	5	5	6
VF_0636	I	692443	693792	-	1350	protein_coding	2	2	2	2	2
VF_0637	I	694001	695464	+	1464	protein_coding	6	6	6	6	16
VF_0638	I	695666	697219	+	1554	protein_coding	6	6	6	6	6
VF_0639	I	697495	699054	+	1560	protein_coding	5	6	5	5	6
VF_0640	I	699129	699764	-	636	protein_coding	1	1	1	1	1
VF_0641	I	699824	701101	-	1278	protein_coding	1	1	1	1	1
VF_0642	I	701127	701507	-	381	protein_coding	2	2	2	2	2
VF_0643	I	701804	703108	+	1305	protein_coding	0	1	0	0	1
VF_0644	I	703176	704018	-	843	protein_coding	0	0	0	0	0
VF_0645	I	704236	705384	-	1149	protein_coding	6	3	3	5	6
VF_2594	I	705663	706037	+	375	protein_coding	1	0	0	0	1
VF_0646	I	706098	706697	+	600	protein_coding	0	0	0	0	1
VF_0647	I	706769	708046	-	1278	protein_coding	2	1	1	1	2
VF_0648	I	708245	709393	-	1149	protein_coding	0	3	2	2	5
VF_0649	I	709568	710440	+	873	protein_coding	0	0	0	0	0
VF_0650	I	710441	710956	+	516	protein_coding	1	1	1	1	1
VF_0651	I	711318	712805	-	1488	protein_coding	2	3	2	2	2
VF_0652	I	713169	717080	+	3912	protein_coding	5	6	5	5	10
VF_0653	I	717321	717830	+	510	protein_coding	0	0	0	0	0
VF_0654	I	717999	718319	+	321	protein_coding	3	3	3	3	3
VF_0655	I	718381	720921	-	2541	protein_coding	0	1	0	0	1
VF_0656	I	721174	721659	+	486	protein_coding	0	1	0	0	0
VF_0657	I	721721	722815	-	1095	protein_coding	5	5	5	5	5
VF_0658	I	722775	723680	-	906	protein_coding	1	2	2	1	1
VF_0659	I	723680	724120	-	441	protein_coding	1	1	1	1	1
VF_0660	I	724612	725955	+	1344	protein_coding	0	0	0	0	2
VF_0661	I	726055	726243	-	189	protein_coding	1	1	1	1	2
VF_0662	I	726243	726461	-	219	protein_coding	1	1	1	1	1
VF_0663	I	726576	727469	-	894	protein_coding	8	8	8	8	9
VF_0664	I	727762	728640	+	879	protein_coding	2	2	2	2	2
VF_0665	I	728699	729859	-	1161	protein_coding	5	5	5	5	5
VF_0666	I	730087	730824	+	738	protein_coding	2	2	2	2	2
VF_0667	I	730821	731696	+	876	protein_coding	0	0	0	0	0
VF_0668	I	731756	733273	+	1518	protein_coding	1	0	0	0	1
VF_0669	I	733329	733799	+	471	protein_coding	3	3	3	3	3
VF_0670	I	733918	734538	-	621	protein_coding	1	2	1	1	1
VF_0671	I	734548	735213	-	666	protein_coding	1	0	1	0	1
VF_0672	I	735225	735716	-	492	protein_coding	0	0	0	0	0
VF_0673	I	735778	737481	-	1704	protein_coding	1	2	1	1	1
VF_0674	I	737481	737837	-	357	protein_coding	0	0	0	0	0
VF_0675	I	737848	738150	-	303	protein_coding	0	0	0	0	0
VF_0676	I	738167	739030	-	864	protein_coding	0	1	0	0	0
VF_0677	I	739400	740038	-	639	protein_coding	0	0	0	0	1
VF_0678	I	739989	740741	-	753	protein_coding	0	0	0	0	0
VF_0679	I	740731	741495	-	765	protein_coding	0	1	0	0	1
VF_0680	I	741514	742509	-	996	protein_coding	0	0	0	0	1
VF_0681	I	742488	744158	-	1671	protein_coding	0	1	0	0	0
VF_0682	I	744514	746241	-	1728	protein_coding	17	18	17	17	17
VF_0683	I	746378	747091	-	714	protein_coding	0	0	0	0	1
VF_0684	I	747171	747980	-	810	protein_coding	27	27	27	27	27
VF_0685	I	748019	748696	-	678	protein_coding	2	2	2	2	2
VF_0686	I	748686	749789	-	1104	protein_coding	1	1	1	1	1
VF_0687	I	749943	750494	+	552	protein_coding	0	0	0	0	0
VF_2595	I	750710	750877	+	168	protein_coding	0	0	0	0	0
VF_0688	I	751172	752200	+	1029	protein_coding	0	0	0	0	0
VF_0689	I	752203	753255	+	1053	protein_coding	1	0	0	0	2
VF_0690	I	753361	755202	+	1842	protein_coding	4	4	4	4	4
VF_0691	I	755290	756294	+	1005	protein_coding	0	0	0	0	0
VF_0692	I	756291	757259	+	969	protein_coding	0	0	0	0	0
VF_0693	I	757337	757666	+	330	protein_coding	1	1	1	1	2
VF_0694	I	757760	758368	-	609	protein_coding	0	0	0	0	0
VF_0695	I	758768	760018	+	1251	protein_coding	42	40	39	38	41
VF_0696	I	760321	765030	+	4710	protein_coding	3	2	1	1	3
VF_0697	I	765122	765448	-	327	protein_coding	8	8	8	8	8
VF_0698	I	765533	767521	-	1989	protein_coding	0	0	0	0	0
VF_0699	I	767690	768139	+	450	protein_coding	2	2	2	2	2
VF_0700	I	768141	769259	+	1119	protein_coding	1	1	1	1	2
VF_0701	I	769263	769919	+	657	protein_coding	0	0	0	0	0
VF_0702	I	769960	771069	+	1110	protein_coding	15	14	14	14	15
VF_0703	I	771223	771693	+	471	protein_coding	11	11	11	10	11
VF_0704	I	771693	772160	+	468	protein_coding	4	4	4	4	4
VF_0705	I	772245	773243	+	999	protein_coding	0	0	0	0	0
VF_0706	I	773240	773743	+	504	protein_coding	1	1	1	1	1
VF_0707	I	773743	774861	+	1119	protein_coding	0	0	0	0	3
VF_0708	I	774864	777098	+	2235	protein_coding	1	3	1	1	2
VF_0709	I	777099	777377	-	279	protein_coding	0	0	0	0	0
VF_0710	I	777450	777800	+	351	protein_coding	0	0	0	0	0
VF_0711	I	777863	779746	-	1884	protein_coding	6	6	6	6	7
VF_0712	I	779768	780673	-	906	protein_coding	1	1	1	1	1
VF_0713	I	780657	780899	-	243	protein_coding	1	1	1	1	1
VF_0714	I	781178	781942	+	765	protein_coding	1	1	1	1	1
VF_0715	I	781958	782887	+	930	protein_coding	1	2	1	1	1
VF_0716	I	783047	784495	+	1449	protein_coding	5	5	5	5	5
VF_0717	I	784568	785158	-	591	protein_coding	2	2	2	2	2
VF_0718	I	785155	786060	-	906	protein_coding	0	0	0	0	0
VF_0719	I	786156	786929	-	774	protein_coding	20	20	20	20	20
VF_0720	I	787211	788554	-	1344	protein_coding	3	3	3	3	3
VF_0721	I	788641	789201	-	561	protein_coding	3	3	3	3	3
VF_0722	I	789201	789770	-	570	protein_coding	3	3	3	3	3
VF_0723	I	789785	790933	-	1149	protein_coding	2	2	2	2	3
VF_0724	I	791029	791343	+	315	protein_coding	0	0	0	0	0
VF_0725	I	791680	793077	+	1398	protein_coding	49	49	46	47	50
VF_0726	I	793081	794325	+	1245	protein_coding	42	40	40	39	42
VF_0727	I	794315	795082	+	768	protein_coding	50	48	48	48	50
VF_0728	I	795082	795714	+	633	protein_coding	29	28	28	28	29
VF_0729	I	795722	796318	+	597	protein_coding	15	15	14	14	14
VF_0731	I	796348	797574	+	1227	protein_coding	68	67	66	66	68
VF_0732	I	797732	798766	+	1035	protein_coding	1	1	1	1	1
VF_0733	I	798778	799011	+	234	protein_coding	2	2	2	2	2
VF_0734	I	799124	800221	+	1098	protein_coding	0	0	0	0	0
VF_0735	I	800411	801622	+	1212	protein_coding	4	5	4	4	4
VF_0736	I	801736	803190	-	1455	protein_coding	29	30	29	30	29
VF_0737	I	804021	805313	+	1293	protein_coding	7	7	7	7	8
VF_0738	I	805351	805809	+	459	protein_coding	5	4	4	4	4
VF_0739	I	805954	807192	+	1239	protein_coding	1	1	1	1	1
VF_0740	I	807361	808470	+	1110	protein_coding	6	7	6	6	6
VF_0741	I	808500	809741	+	1242	protein_coding	5	5	5	4	5
VF_0742	I	809870	810835	-	966	protein_coding	6	6	6	6	6
VF_0743	I	810828	811505	-	678	protein_coding	2	2	2	2	2
VF_0744	I	811640	811909	-	270	protein_coding	0	0	0	0	0
VF_0745	I	812045	813220	-	1176	protein_coding	8	8	8	9	8
VF_0746	I	813501	814310	-	810	protein_coding	0	0	0	0	0
VF_0747	I	814310	815431	-	1122	protein_coding	2	4	2	2	2
VF_0748	I	815431	817311	-	1881	protein_coding	0	1	0	0	2
VF_0749	I	817315	817785	-	471	protein_coding	1	1	1	1	1
VF_0750	I	817790	818113	-	324	protein_coding	0	0	0	0	0
VF_0751	I	818161	819195	-	1035	protein_coding	0	0	0	0	0
VF_0752	I	819198	819755	-	558	protein_coding	2	2	2	2	2
VF_0753	I	819983	822559	-	2577	protein_coding	21	21	21	20	21
VF_0754	I	822726	823208	+	483	protein_coding	7	7	7	7	7
VF_0755	I	823271	824785	-	1515	protein_coding	1	2	1	1	1
VF_0756	I	824881	825759	-	879	protein_coding	11	12	11	10	11
VF_0757	I	825827	826288	-	462	protein_coding	6	6	6	6	6
VF_0758	I	826305	827489	-	1185	protein_coding	5	6	6	6	5
VF_0759	I	827525	828949	-	1425	protein_coding	7	7	6	6	6
VF_0760	I	829164	830321	+	1158	protein_coding	0	0	0	0	0
VF_0762	I	832553	833644	-	1092	protein_coding	3	4	3	3	3
VF_0763	I	833664	834134	-	471	protein_coding	4	4	4	4	4
VF_0764	I	834435	835433	-	999	protein_coding	9	9	9	9	9
VF_0765	I	835421	836287	-	867	protein_coding	4	5	4	4	4
VF_0766	I	836284	836910	-	627	protein_coding	0	0	0	0	0
VF_0767	I	837080	838336	+	1257	protein_coding	1	1	1	1	1
VF_0768	I	838376	839464	+	1089	protein_coding	1	0	0	0	0
VF_0769	I	839464	840318	+	855	protein_coding	2	2	2	2	2
VF_0770	I	840334	840717	+	384	protein_coding	1	1	1	1	1
VF_0771	I	840720	841532	+	813	protein_coding	3	3	3	3	3
VF_0772	I	841544	842398	+	855	protein_coding	7	7	7	7	7
VF_0773	I	842477	843253	-	777	protein_coding	1	1	1	1	1
VF_0774	I	843382	844191	-	810	protein_coding	0	0	0	0	0
VF_0775	I	844301	844630	-	330	protein_coding	1	1	1	1	1
VF_0776	I	844633	847209	-	2577	protein_coding	4	4	4	4	4
VF_0777	I	847506	849380	-	1875	protein_coding	2	2	2	2	2
VF_0778	I	849809	851467	+	1659	protein_coding	92	92	91	90	91
VF_0779	I	851518	852102	-	585	protein_coding	1	1	1	1	1
VF_0780	I	852729	853166	-	438	protein_coding	0	0	0	0	0
VF_0781	I	853269	855950	-	2682	protein_coding	1	1	0	0	0
VF_0782	I	856036	856437	+	402	protein_coding	0	0	0	0	0
VF_0783	I	856474	857328	-	855	protein_coding	0	0	0	0	0
VF_0784	I	857657	858484	-	828	protein_coding	0	0	0	0	0
VF_0785	I	858669	859676	-	1008	protein_coding	0	0	0	0	0
VF_0786	I	859679	860761	-	1083	protein_coding	0	0	0	0	0
VF_0787	I	860765	861952	-	1188	protein_coding	0	0	0	0	0
VF_0788	I	862342	863247	-	906	protein_coding	0	0	0	0	0
VF_0789	I	863375	863926	+	552	protein_coding	2	2	2	2	2
VF_0790	I	863994	864539	-	546	protein_coding	2	2	2	2	2
VF_0791	I	864530	865411	-	882	protein_coding	6	6	6	6	6
VF_0792	I	865643	867538	+	1896	protein_coding	36	34	35	35	34
VF_0793	I	867800	868444	+	645	protein_coding	18	18	18	18	18
VF_0794	I	868530	869498	+	969	protein_coding	2	3	2	2	2
VF_0795	I	869840	871138	+	1299	protein_coding	90	87	88	86	86
VF_0796	I	871244	871867	+	624	protein_coding	27	26	25	24	25
VF_0797	I	871954	873240	+	1287	protein_coding	84	81	81	81	80
VF_0798	I	873372	875726	+	2355	protein_coding	26	26	26	26	26
VF_0799	I	875875	876171	+	297	protein_coding	20	18	18	18	18
VF_0800	I	876376	878232	+	1857	protein_coding	9	9	9	9	9
VF_0801	I	878420	878722	+	303	protein_coding	0	0	0	0	0
VF_0802	I	878848	880203	-	1356	protein_coding	1	1	1	1	1
VF_0803	I	880586	881080	+	495	protein_coding	2	2	2	2	2
VF_0804	I	881139	882806	-	1668	protein_coding	6	6	7	6	6
VF_0805	I	883096	884700	-	1605	protein_coding	2	0	0	0	0
VF_0806	I	884785	885999	-	1215	protein_coding	6	7	7	7	6
VF_0807	I	886001	887137	-	1137	protein_coding	9	8	8	8	8
VF_0808	I	887540	889033	+	1494	protein_coding	17	16	16	16	16
VF_0809	I	889209	890867	+	1659	protein_coding	20	20	20	20	20
VF_0810	I	890946	891389	-	444	protein_coding	7	6	6	6	6
VF_0811	I	891570	892034	+	465	protein_coding	0	0	0	0	0
VF_0812	I	892088	892615	-	528	protein_coding	6	6	6	6	6
VF_0813	I	892675	892896	-	222	protein_coding	4	5	4	5	4
VF_0814	I	892984	893760	-	777	protein_coding	1	1	1	1	1
VF_0815	I	893856	894398	+	543	protein_coding	2	1	1	1	1
VF_0816	I	894447	896093	+	1647	protein_coding	12	12	12	12	12
VF_0817	I	896158	896913	+	756	protein_coding	4	4	4	4	4
VF_0818	I	897006	898295	-	1290	protein_coding	36	36	36	37	36
VF_0819	I	898683	899084	+	402	protein_coding	3	3	3	3	3
VF_0820	I	899078	899425	+	348	protein_coding	14	13	13	13	13
VF_0821	I	899425	901194	+	1770	protein_coding	23	23	22	22	22
VF_0822	I	901207	901920	+	714	protein_coding	16	17	16	16	16
VF_0823	I	902018	904834	+	2817	protein_coding	90	86	87	84	85
VF_0824	I	904854	906065	+	1212	protein_coding	75	73	72	70	71
VF_0825	I	906218	907384	+	1167	protein_coding	41	42	40	39	39
VF_0826	I	907384	908256	+	873	protein_coding	65	62	62	62	61
VF_0827	I	908444	910099	+	1656	protein_coding	0	0	0	0	0
VF_0828	I	910194	910979	-	786	protein_coding	1	1	1	1	1
VF_0829	I	910976	911746	-	771	protein_coding	0	0	0	0	0
VF_0830	I	911835	912728	+	894	protein_coding	0	0	0	0	0
VF_0831	I	912725	914065	+	1341	protein_coding	4	4	3	2	4
VF_0832	I	914214	917621	+	3408	protein_coding	1	1	1	1	1
VF_0833	I	918246	918473	+	228	protein_coding	0	0	0	0	0
VF_0834	I	918475	920751	+	2277	protein_coding	1	1	1	1	1
VF_0835	I	920748	920990	+	243	protein_coding	0	0	0	0	0
VF_0836	I	921399	923564	-	2166	protein_coding	43	43	44	44	43
VF_0837	I	923664	924860	-	1197	protein_coding	25	26	25	25	25
VF_0838	I	925178	925627	+	450	protein_coding	6	6	6	6	6
VF_0839	I	925737	927470	-	1734	protein_coding	7	7	7	7	7
VF_0840	I	927678	928274	+	597	protein_coding	0	0	0	0	0
VF_0841	I	928348	929580	-	1233	protein_coding	0	0	0	0	0
VF_0842	I	929680	930747	-	1068	protein_coding	1	0	0	0	0
VF_0843	I	930851	931426	-	576	protein_coding	2	2	2	2	2
VF_0844	I	931556	932284	+	729	protein_coding	2	1	1	1	1
VF_0845	I	932289	933086	+	798	protein_coding	0	0	0	0	0
VF_0846	I	933055	933351	+	297	protein_coding	1	1	1	1	1
VF_0847	I	933363	933620	+	258	protein_coding	4	4	4	4	4
VF_0848	I	933620	934180	+	561	protein_coding	0	1	0	0	0
VF_0849	I	934141	935544	+	1404	protein_coding	2	3	2	2	2
VF_0850	I	935558	935932	+	375	protein_coding	1	1	1	1	1
VF_0851	I	935935	937626	+	1692	protein_coding	2	2	2	2	2
VF_0852	I	937616	939151	+	1536	protein_coding	9	10	9	9	9
VF_0853	I	939163	939609	+	447	protein_coding	0	0	0	0	0
VF_0854	I	939602	940222	+	621	protein_coding	0	0	0	0	0
VF_0855	I	940744	942639	+	1896	protein_coding	0	1	0	0	0
VF_0856	I	942629	943255	+	627	protein_coding	0	1	0	0	0
VF_0857	I	943261	944448	+	1188	protein_coding	2	2	2	2	2
VF_0858	I	944439	944909	+	471	protein_coding	0	0	0	0	0
VF_0859	I	944929	945654	+	726	protein_coding	5	4	4	4	4
VF_0860	I	945651	946886	+	1236	protein_coding	8	6	6	6	6
VF_0861	I	946966	947409	-	444	protein_coding	38	41	41	40	38
VF_0862	I	947725	948003	-	279	protein_coding	146	152	151	149	146
VF_0863	I	948201	948626	+	426	protein_coding	0	0	0	0	0
VF_0864	I	948644	950368	-	1725	protein_coding	0	0	0	0	0
VF_0865	I	950505	952052	+	1548	protein_coding	1	1	1	1	1
VF_0866	I	952134	952808	-	675	protein_coding	0	0	0	0	0
VF_0867	I	952859	953482	-	624	protein_coding	0	0	0	0	0
VF_0868	I	953932	954435	+	504	protein_coding	0	0	0	0	0
VF_0869	I	954580	954873	-	294	protein_coding	0	0	0	0	0
VF_0870	I	954965	955537	-	573	protein_coding	0	0	0	0	0
VF_0871	I	955558	956100	-	543	protein_coding	0	0	0	0	0
VF_0872	I	956359	957447	-	1089	protein_coding	1	1	1	1	1
VF_0873	I	957779	958165	+	387	protein_coding	3	3	3	3	3
VF_0874	I	958466	959365	-	900	protein_coding	0	0	0	0	0
VF_0875	I	959369	961192	-	1824	protein_coding	0	0	0	0	0
VF_0876	I	961323	961859	-	537	protein_coding	0	0	0	0	0
VF_0877	I	961946	962851	-	906	protein_coding	1	1	1	1	1
VF_0878	I	962985	964025	+	1041	protein_coding	0	0	0	0	0
VF_0879	I	964028	965629	+	1602	protein_coding	0	0	0	0	0
VF_0880	I	965702	966406	+	705	protein_coding	3	3	3	3	3
VF_0881	I	966621	967826	+	1206	protein_coding	0	2	0	0	0
VF_0882	I	967827	968507	+	681	protein_coding	0	0	0	0	0
VF_0883	I	968574	970016	-	1443	protein_coding	0	0	0	0	0
VF_0884	I	970322	970993	+	672	protein_coding	0	0	0	0	0
VF_0885	I	970974	973427	+	2454	protein_coding	0	0	0	0	0
VF_0886	I	973427	974548	+	1122	protein_coding	1	1	1	1	1
VF_0887	I	974713	975861	+	1149	protein_coding	3	4	3	3	3
VF_0888	I	976415	977617	+	1203	protein_coding	35	32	34	33	31
VF_0889	I	977863	979545	-	1683	protein_coding	0	0	0	0	0
VF_0890	I	979692	979955	-	264	protein_coding	2	2	2	2	2
VF_0891	I	980067	980924	-	858	protein_coding	3	4	3	3	3
VF_0892	I	981246	982889	-	1644	protein_coding	7	7	7	7	7
VF_0893	I	983064	983576	-	513	protein_coding	1	1	1	1	1
VF_0894	I	983713	984612	-	900	protein_coding	0	0	0	0	0
VF_0895	I	984703	985626	-	924	protein_coding	1	2	1	1	1
VF_0896	I	986000	986629	+	630	protein_coding	1	1	1	1	1
VF_0897	I	986721	987269	-	549	protein_coding	10	10	10	10	10
VF_0898	I	987545	988846	+	1302	protein_coding	0	0	0	0	0
VF_0899	I	989044	990126	+	1083	protein_coding	4	4	4	4	4
VF_0900	I	990216	991937	-	1722	protein_coding	4	5	4	4	4
VF_0901	I	991930	993702	-	1773	protein_coding	0	0	0	0	0
VF_0902	I	993855	994820	-	966	protein_coding	9	9	9	9	9
VF_0903	I	994968	996086	-	1119	protein_coding	48	47	49	49	47
VF_0904	I	996243	996734	+	492	protein_coding	5	4	4	5	4
VF_0905	I	996957	1000391	+	3435	protein_coding	4	5	4	4	4
VF_0906	I	1000417	1001013	+	597	protein_coding	4	4	4	4	4
VF_0907	I	1001047	1002393	+	1347	protein_coding	1	3	1	1	1
VF_0908	I	1002515	1003822	+	1308	protein_coding	48	46	44	45	43
VF_0909	I	1003911	1004345	-	435	protein_coding	7	7	7	7	7
VF_0910	I	1004517	1004840	-	324	protein_coding	7	7	7	7	7
VF_0911	I	1005023	1006327	+	1305	protein_coding	2	2	2	2	2
VF_0912	I	1006420	1007295	-	876	protein_coding	2	3	2	3	2
VF_0913	I	1007490	1008485	-	996	protein_coding	131	134	132	130	130
VF_0914	I	1008822	1009229	+	408	protein_coding	0	0	0	0	0
VF_0915	I	1009288	1010130	-	843	protein_coding	2	2	2	2	2
VF_0916	I	1010251	1010538	+	288	protein_coding	5	5	5	5	5
VF_2596	I	1010685	1010834	+	150	protein_coding	0	0	0	0	0
VF_0917	I	1010856	1011716	-	861	protein_coding	0	0	0	0	0
VF_0918	I	1012473	1014974	+	2502	protein_coding	28	27	27	27	27
VF_0919	I	1015163	1015834	-	672	protein_coding	0	0	0	0	0
VF_0920	I	1016057	1016563	-	507	protein_coding	0	0	0	0	0
VF_0921	I	1016766	1017350	-	585	protein_coding	75	78	77	77	75
VF_0922	I	1017585	1017920	+	336	protein_coding	7	7	6	6	6
VF_0923	I	1017969	1019288	-	1320	protein_coding	3	3	3	3	3
VF_0924	I	1019458	1020786	-	1329	protein_coding	0	0	0	0	0
VF_0925	I	1020833	1021501	-	669	protein_coding	0	1	0	0	0
VF_0926	I	1021688	1022566	+	879	protein_coding	1	1	1	1	1
VF_0927	I	1022618	1023052	-	435	protein_coding	0	0	0	0	0
VF_0928	I	1023194	1023610	-	417	protein_coding	1	1	1	1	1
VF_0929	I	1023624	1024259	-	636	protein_coding	0	0	0	0	0
VF_0930	I	1024330	1025013	-	684	protein_coding	0	0	0	0	0
VF_0931	I	1025013	1025645	-	633	protein_coding	0	0	0	0	0
VF_0932	I	1025650	1026645	-	996	protein_coding	1	1	1	1	1
VF_0933	I	1026708	1029191	-	2484	protein_coding	0	0	0	0	0
VF_0934	I	1029195	1029779	-	585	protein_coding	1	1	1	1	1
VF_0935	I	1029782	1030363	-	582	protein_coding	1	1	1	1	1
VF_0936	I	1031186	1033216	+	2031	protein_coding	1	1	1	1	1
VF_0937	I	1033510	1034940	+	1431	protein_coding	1	1	1	1	1
VF_0938	I	1034930	1035286	+	357	protein_coding	1	0	1	0	0
VF_0939	I	1035275	1036153	-	879	protein_coding	3	3	3	3	3
VF_0940	I	1036536	1037525	+	990	protein_coding	3	2	2	2	2
VF_0941	I	1037538	1038017	+	480	protein_coding	0	0	0	0	0
VF_0942	I	1038014	1038259	+	246	protein_coding	1	1	1	1	1
VF_0943	I	1038261	1038707	+	447	protein_coding	0	0	0	0	0
VF_0944	I	1038813	1039778	-	966	protein_coding	6	7	6	6	6
VF_0945	I	1039782	1041290	-	1509	protein_coding	4	4	4	4	4
VF_0946	I	1041399	1042169	-	771	protein_coding	1	1	1	1	1
VF_0947	I	1042249	1043223	-	975	protein_coding	4	4	5	5	4
VF_0948	I	1043260	1043988	-	729	protein_coding	0	0	0	0	0
VF_0949	I	1044375	1046150	+	1776	protein_coding	23	22	22	23	22
VF_0950	I	1046303	1046824	+	522	protein_coding	0	1	0	0	0
VF_0951	I	1046930	1047553	+	624	protein_coding	3	4	3	3	3
VF_0952	I	1047581	1048594	+	1014	protein_coding	1	1	1	1	1
VF_0953	I	1048973	1050562	+	1590	protein_coding	40	39	39	38	38
VF_0954	I	1050580	1051716	+	1137	protein_coding	40	38	38	38	38
VF_0955	I	1051729	1051836	+	108	protein_coding	11	11	11	11	11
VF_0956	I	1051829	1052131	+	303	protein_coding	19	17	17	18	17
VF_0957	I	1052309	1052719	+	411	protein_coding	1	1	1	1	1
VF_0958	I	1052709	1053395	+	687	protein_coding	1	1	1	1	1
VF_0959	I	1053395	1053841	+	447	protein_coding	0	0	0	0	0
VF_0960	I	1053858	1054898	+	1041	protein_coding	0	0	0	0	0
VF_0962	I	1054909	1056261	+	1353	protein_coding	24	25	24	24	24
VF_0963	I	1056297	1056863	+	567	protein_coding	32	31	31	31	31
VF_0964	I	1056889	1057647	+	759	protein_coding	14	14	14	14	14
VF_0965	I	1057779	1058828	+	1050	protein_coding	2	2	2	2	2
VF_0966	I	1058902	1059492	-	591	protein_coding	1	1	1	1	1
VF_0967	I	1059803	1060255	+	453	protein_coding	1	1	1	1	1
VF_0968	I	1061178	1062233	+	1056	protein_coding	0	0	0	0	0
VF_0969	I	1062688	1063074	+	387	protein_coding	0	1	0	0	0
VF_0970	I	1063106	1063816	+	711	protein_coding	0	0	0	0	0
VF_0971	I	1064022	1065380	+	1359	protein_coding	0	0	0	0	0
VF_0972	I	1065557	1066102	+	546	protein_coding	2	2	2	2	2
VF_0973	I	1066259	1067857	+	1599	protein_coding	0	1	0	0	0
VF_0974	I	1067862	1069661	+	1800	protein_coding	0	0	0	0	0
VF_0975	I	1069654	1071471	+	1818	protein_coding	1	1	1	1	1
VF_0976	I	1071496	1072956	+	1461	protein_coding	0	0	0	0	0
VF_2598	I	1073086	1073319	+	234	protein_coding	0	0	0	0	0
VF_0977	I	1073386	1073808	+	423	protein_coding	0	0	0	0	0
VF_0978	I	1073830	1074810	-	981	protein_coding	0	0	0	0	0
VF_0979	I	1074942	1075259	-	318	protein_coding	0	0	0	0	0
VF_0980	I	1075323	1076483	-	1161	protein_coding	1	1	1	1	1
VF_0981	I	1076762	1077358	+	597	protein_coding	1	1	1	1	1
VF_0982	I	1077408	1078265	-	858	protein_coding	0	0	0	0	0
VF_0983	I	1078386	1078748	-	363	protein_coding	1	1	1	1	1
VF_0984	I	1078776	1079165	-	390	protein_coding	0	0	0	0	0
VF_0985	I	1079463	1081946	+	2484	protein_coding	0	2	0	0	1
VF_0986	I	1082031	1085192	-	3162	protein_coding	2	4	2	2	2
VF_0987	I	1085721	1087673	+	1953	protein_coding	1	2	1	1	1
VF_0988	I	1088147	1088896	+	750	protein_coding	0	0	0	0	0
VF_0989	I	1089083	1090978	+	1896	protein_coding	0	0	0	0	0
VF_0990	I	1090979	1091938	-	960	protein_coding	1	1	1	1	1
VF_0991	I	1091935	1092606	-	672	protein_coding	0	0	0	0	0
VF_0993	I	1092603	1096124	-	3522	protein_coding	1	1	1	1	1
VF_0994	I	1096135	1096968	-	834	protein_coding	0	0	0	0	0
VF_0995	I	1096970	1098292	-	1323	protein_coding	2	3	2	2	2
VF_0996	I	1098304	1098795	-	492	protein_coding	0	0	0	0	0
VF_0997	I	1098832	1100142	-	1311	protein_coding	0	0	0	0	0
VF_2600	I	1100146	1100274	-	129	protein_coding	0	0	0	0	0
VF_0998	I	1100277	1101845	-	1569	protein_coding	0	0	0	0	0
VF_0999	I	1101851	1104433	-	2583	protein_coding	1	1	0	0	0
VF_1000	I	1104430	1105470	-	1041	protein_coding	0	0	0	0	0
VF_1001	I	1105434	1107185	-	1752	protein_coding	0	0	0	0	0
VF_1002	I	1107182	1107607	-	426	protein_coding	1	0	0	0	0
VF_1003	I	1107697	1109172	-	1476	protein_coding	0	0	0	0	0
VF_1004	I	1109176	1109676	-	501	protein_coding	0	0	0	0	0
VF_1005	I	1109692	1111242	-	1551	protein_coding	0	0	0	0	0
VF_1006	I	1111465	1111671	-	207	protein_coding	0	1	0	0	0
VF_1007	I	1111664	1112215	-	552	protein_coding	0	0	0	0	0
VF_1008	I	1112226	1112996	-	771	protein_coding	0	0	0	0	0
VF_1009	I	1113065	1115149	-	2085	protein_coding	0	0	0	0	0
VF_1010	I	1115586	1116692	+	1107	protein_coding	2	3	2	2	2
VF_1011	I	1117330	1118388	+	1059	protein_coding	132	131	127	128	130
VF_2601	I	1118585	1118632	+	48	protein_coding	0	0	0	0	0
VF_1012	I	1118853	1119749	+	897	protein_coding	1	0	0	0	0
VF_1013	I	1119755	1121074	+	1320	protein_coding	0	0	0	0	0
VF_1014	I	1121084	1122124	+	1041	protein_coding	1	1	1	1	1
VF_1015	I	1122362	1123435	+	1074	protein_coding	0	0	0	0	0
VF_1016	I	1123444	1124058	+	615	protein_coding	2	2	2	2	2
VF_1017	I	1124173	1124910	+	738	protein_coding	0	0	0	0	0
VF_1018	I	1124892	1125665	+	774	protein_coding	0	0	0	0	0
VF_1019	I	1125662	1126282	+	621	protein_coding	0	0	0	0	0
VF_1020	I	1126391	1127077	+	687	protein_coding	0	0	0	0	0
VF_1021	I	1127074	1128024	+	951	protein_coding	1	1	1	1	1
VF_1022	I	1128098	1128496	-	399	protein_coding	1	1	1	1	1
VF_1023	I	1128522	1128824	-	303	protein_coding	1	1	1	1	1
VF_1024	I	1128929	1129360	-	432	protein_coding	0	0	0	0	0
VF_1025	I	1129433	1129978	-	546	protein_coding	2	2	2	2	2
VF_1026	I	1130148	1131404	-	1257	protein_coding	0	2	0	0	0
VF_1027	I	1131685	1132491	-	807	protein_coding	3	5	5	4	3
VF_1028	I	1132491	1133681	-	1191	protein_coding	5	5	5	5	5
VF_1029	I	1133692	1135104	-	1413	protein_coding	1	1	0	0	1
VF_1031	I	1135109	1136116	-	1008	protein_coding	0	0	0	0	0
VF_1032	I	1136127	1136729	-	603	protein_coding	0	0	0	0	0
VF_1033	I	1136729	1137604	-	876	protein_coding	0	0	0	0	0
VF_2602	I	1137447	1138370	-	924	protein_coding	0	0	0	0	0
VF_2603	I	1138570	1138647	-	78	protein_coding	0	0	0	0	0
VF_1034	I	1138741	1139580	+	840	protein_coding	2	2	2	2	2
VF_1035	I	1139654	1140274	+	621	protein_coding	3	3	3	3	3
VF_1036	I	1140329	1142788	-	2460	protein_coding	0	0	0	0	0
VF_1037	I	1142800	1143942	-	1143	protein_coding	0	0	0	0	0
VF_1038	I	1144323	1145387	+	1065	protein_coding	9	8	8	9	8
VF_1039	I	1145472	1146212	-	741	protein_coding	3	3	3	3	3
VF_1040	I	1146376	1147437	+	1062	protein_coding	1	1	1	1	1
VF_1041	I	1147804	1148220	+	417	protein_coding	0	0	0	0	0
VF_1042	I	1148311	1149291	+	981	protein_coding	0	1	0	0	0
VF_1043	I	1149458	1150618	+	1161	protein_coding	2	2	1	2	1
VF_1044	I	1151061	1152248	+	1188	protein_coding	0	0	0	0	0
VF_1045	I	1152238	1152963	+	726	protein_coding	0	0	0	0	0
VF_1046	I	1153074	1153664	+	591	protein_coding	2	3	2	2	2
VF_1047	I	1153797	1154267	+	471	protein_coding	3	2	2	2	2
VF_2604	I	1154489	1154638	-	150	protein_coding	1	1	1	1	1
VF_1048	I	1155572	1156090	+	519	protein_coding	3	3	3	3	3
VF_1049	I	1156168	1157025	-	858	protein_coding	0	0	0	0	0
VF_1050	I	1157477	1157722	-	246	protein_coding	1	1	1	1	1
VF_1051	I	1158157	1160787	+	2631	protein_coding	17	15	15	15	15
VF_1052	I	1160935	1162395	+	1461	protein_coding	0	0	0	0	0
VF_1053	I	1162399	1163739	+	1341	protein_coding	1	1	1	1	1
VF_1054	I	1163726	1164199	+	474	protein_coding	0	1	0	0	0
VF_1055	I	1164250	1165245	-	996	protein_coding	1	1	1	1	1
VF_1056	I	1165494	1167203	+	1710	protein_coding	10	9	9	9	9
VF_1057	I	1167249	1167884	-	636	protein_coding	1	1	1	1	1
VF_1058	I	1168054	1168668	-	615	protein_coding	0	0	0	0	0
VF_1059	I	1168949	1170616	+	1668	protein_coding	4	4	4	4	4
VF_1060	I	1170782	1172011	+	1230	protein_coding	0	0	0	0	0
VF_1061	I	1172014	1173381	+	1368	protein_coding	0	1	0	0	0
VF_1062	I	1173472	1174728	-	1257	protein_coding	0	0	0	0	0
VF_1063	I	1174858	1175754	+	897	protein_coding	0	0	0	0	0
VF_1064	I	1176030	1177424	+	1395	protein_coding	13	12	12	13	12
VF_1065	I	1177515	1179392	+	1878	protein_coding	4	4	4	4	4
VF_1066	I	1179403	1180305	-	903	protein_coding	0	0	0	0	0
VF_1067	I	1180458	1180850	+	393	protein_coding	0	0	0	0	0
VF_1068	I	1180860	1181726	+	867	protein_coding	1	1	1	1	1
VF_1069	I	1181757	1181954	-	198	protein_coding	0	0	0	0	0
VF_1070	I	1182102	1183580	-	1479	protein_coding	0	1	0	0	0
VF_1071	I	1183605	1185203	-	1599	protein_coding	0	0	0	0	0
VF_1072	I	1185368	1186306	+	939	protein_coding	0	0	0	0	0
VF_1073	I	1186281	1187234	-	954	protein_coding	1	1	1	1	1
VF_1074	I	1187324	1188145	-	822	protein_coding	0	0	0	0	0
VF_1075	I	1188148	1188750	-	603	protein_coding	0	0	0	0	0
VF_1076	I	1188760	1189401	-	642	protein_coding	0	0	0	0	0
VF_1077	I	1189415	1190173	-	759	protein_coding	0	0	0	0	0
VF_1078	I	1190170	1190574	-	405	protein_coding	0	0	0	0	0
VF_1079	I	1190547	1191206	-	660	protein_coding	0	0	0	0	0
VF_1080	I	1191391	1191864	+	474	protein_coding	0	0	0	0	0
VF_1081	I	1191958	1192542	-	585	protein_coding	0	0	0	0	0
VF_1082	I	1192687	1193379	+	693	protein_coding	0	0	0	0	0
VF_1083	I	1193424	1194284	+	861	protein_coding	3	3	3	2	3
VF_1084	I	1194718	1196043	+	1326	protein_coding	1	1	1	1	1
VF_1085	I	1196120	1196734	-	615	protein_coding	4	5	5	5	4
VF_2605	I	1196733	1196885	+	153	protein_coding	0	0	0	0	0
VF_1086	I	1197071	1197928	+	858	protein_coding	0	0	0	0	0
VF_1087	I	1197919	1198398	+	480	protein_coding	0	0	0	0	0
VF_1088	I	1198671	1199984	+	1314	protein_coding	3	3	3	3	3
VF_1089	I	1200227	1201159	+	933	protein_coding	3	3	3	3	3
VF_1090	I	1201246	1203156	+	1911	protein_coding	3	1	2	2	1
VF_1091	I	1203230	1204804	-	1575	protein_coding	3	2	2	3	3
VF_1092	I	1205130	1207136	-	2007	protein_coding	0	1	0	0	0
VF_1093	I	1207527	1208627	+	1101	protein_coding	0	0	0	0	0
VF_1094	I	1208716	1209417	+	702	protein_coding	0	0	0	0	0
VF_1095	I	1209479	1210414	+	936	protein_coding	0	0	0	0	0
VF_1096	I	1210685	1211890	+	1206	protein_coding	0	0	0	0	0
VF_1097	I	1212031	1212939	-	909	protein_coding	0	0	0	0	0
VF_1098	I	1213085	1213624	-	540	protein_coding	1	1	1	1	1
VF_1099	I	1213593	1214444	-	852	protein_coding	1	1	1	1	1
VF_1100	I	1214495	1215283	-	789	protein_coding	1	1	1	1	1
VF_1101	I	1215475	1215819	-	345	protein_coding	1	1	1	1	1
VF_1102	I	1216045	1216416	+	372	protein_coding	0	0	0	0	0
VF_1103	I	1216528	1216995	+	468	protein_coding	0	0	0	0	0
VF_1104	I	1217108	1217884	+	777	protein_coding	3	3	3	3	3
VF_1105	I	1217900	1219129	+	1230	protein_coding	3	3	3	3	3
VF_1106	I	1219119	1220336	+	1218	protein_coding	2	2	2	2	2
VF_1107	I	1220346	1221029	+	684	protein_coding	1	3	1	1	1
VF_1108	I	1221152	1222057	+	906	protein_coding	5	5	5	5	5
VF_1109	I	1222096	1223280	+	1185	protein_coding	0	1	0	0	0
VF_1110	I	1223328	1223585	-	258	protein_coding	0	1	0	0	0
VF_1111	I	1223822	1224559	+	738	protein_coding	1	1	1	1	1
VF_1112	I	1224608	1225591	-	984	protein_coding	1	1	1	1	1
VF_1113	I	1225705	1226556	-	852	protein_coding	0	0	0	0	0
VF_1114	I	1226817	1227719	+	903	protein_coding	1	1	1	1	1
VF_1115	I	1227806	1229260	+	1455	protein_coding	2	2	2	2	2
VF_2606	I	1229603	1229725	+	123	protein_coding	0	0	0	0	0
VF_1116	I	1230054	1231334	+	1281	protein_coding	0	0	0	0	0
VF_1117	I	1231418	1233232	+	1815	protein_coding	1	1	1	1	1
VF_1118	I	1233342	1233914	+	573	protein_coding	0	1	0	0	0
VF_1119	I	1234024	1234737	+	714	protein_coding	0	0	0	0	0
VF_1120	I	1234819	1235421	+	603	protein_coding	1	1	1	1	1
VF_1121	I	1235510	1237462	-	1953	protein_coding	0	1	0	0	0
VF_1122	I	1237914	1239950	+	2037	protein_coding	1	1	1	1	1
VF_1123	I	1240260	1242803	+	2544	protein_coding	2	2	2	2	2
VF_1124	I	1242890	1244377	-	1488	protein_coding	1	0	0	0	0
VF_1125	I	1244759	1244956	+	198	protein_coding	0	0	0	0	0
VF_1126	I	1245777	1247513	+	1737	protein_coding	0	0	0	0	0
VF_1127	I	1247510	1249264	+	1755	protein_coding	1	1	1	1	1
VF_1128	I	1249264	1251153	+	1890	protein_coding	2	2	2	1	2
VF_1129	I	1251403	1252362	-	960	protein_coding	0	1	0	0	0
VF_1130	I	1252397	1252855	-	459	protein_coding	0	0	0	0	0
VF_1131	I	1252944	1253423	+	480	protein_coding	0	1	0	0	0
VF_1132	I	1253587	1254969	+	1383	protein_coding	1	0	0	0	0
VF_1133	I	1255054	1257063	-	2010	protein_coding	4	4	4	4	4
VF_1134	I	1257351	1257701	+	351	protein_coding	1	1	1	1	1
VF_1135	I	1257769	1259166	+	1398	protein_coding	7	6	6	7	6
VF_1136	I	1259166	1259555	+	390	protein_coding	7	7	7	7	7
VF_1137	I	1259672	1260262	+	591	protein_coding	16	16	15	15	16
VF_1138	I	1260342	1262204	-	1863	protein_coding	1	1	1	1	1
VF_1139	I	1262526	1262948	+	423	protein_coding	2	2	2	2	2
VF_1140	I	1263011	1263754	-	744	protein_coding	0	0	0	0	0
VF_1141	I	1264037	1264873	+	837	protein_coding	1	1	1	1	1
VF_1142	I	1265000	1265551	+	552	protein_coding	3	3	3	3	3
VF_1143	I	1265915	1267204	+	1290	protein_coding	5	5	6	6	5
VF_1144	I	1267371	1268666	+	1296	protein_coding	1	1	1	1	1
VF_1145	I	1268676	1269122	+	447	protein_coding	0	0	0	0	0
VF_1146	I	1269512	1271881	+	2370	protein_coding	4	5	3	3	4
VF_1147	I	1272010	1273476	-	1467	protein_coding	3	3	3	3	3
VF_1148	I	1273637	1274353	-	717	protein_coding	0	0	0	0	0
VF_1149	I	1274346	1276028	-	1683	protein_coding	0	0	0	0	0
VF_1150	I	1276275	1276862	+	588	protein_coding	0	0	0	0	0
VF_1151	I	1276930	1277091	-	162	protein_coding	7	7	7	7	7
VF_1152	I	1277404	1278279	+	876	protein_coding	15	15	15	15	15
VF_1153	I	1278473	1278892	+	420	protein_coding	2	2	2	2	2
VF_1154	I	1278965	1279477	-	513	protein_coding	1	1	1	1	1
VF_1155	I	1279591	1280874	-	1284	protein_coding	0	0	0	0	0
VF_1156	I	1281304	1282713	+	1410	protein_coding	2	2	2	2	2
VF_1157	I	1282826	1284373	+	1548	protein_coding	0	0	0	0	0
VF_1158	I	1284538	1285089	+	552	protein_coding	0	0	0	0	0
VF_1159	I	1285182	1286582	-	1401	protein_coding	35	36	36	37	35
VF_1160	I	1286849	1287211	+	363	protein_coding	0	0	0	0	0
VF_1161	I	1287634	1288791	+	1158	protein_coding	0	0	0	0	0
VF_1162	I	1288784	1290064	+	1281	protein_coding	0	0	0	0	0
VF_1163	I	1290061	1291278	+	1218	protein_coding	0	0	0	0	0
VF_1164	I	1291282	1292565	+	1284	protein_coding	1	1	1	1	1
VF_1165	I	1292558	1293283	+	726	protein_coding	1	1	1	1	1
VF_1166	I	1293306	1294283	-	978	protein_coding	1	1	1	1	1
VF_1167	I	1294503	1295747	+	1245	protein_coding	2	2	2	2	2
VF_1168	I	1295744	1299424	+	3681	protein_coding	0	1	0	0	0
VF_1169	I	1299457	1299942	+	486	protein_coding	2	2	2	2	2
VF_1170	I	1300111	1300542	+	432	protein_coding	0	0	0	0	0
VF_1171	I	1301038	1302192	+	1155	protein_coding	2	2	2	2	2
VF_1172	I	1302304	1303470	+	1167	protein_coding	1	1	1	1	1
VF_1173	I	1303542	1303898	+	357	protein_coding	2	2	2	2	2
VF_1174	I	1303929	1304288	+	360	protein_coding	3	3	3	3	3
VF_1175	I	1304343	1304897	-	555	protein_coding	1	1	1	1	1
VF_1176	I	1305106	1306467	-	1362	protein_coding	9	9	9	9	9
VF_1177	I	1306563	1307822	-	1260	protein_coding	15	15	16	15	15
VF_1178	I	1308003	1308584	-	582	protein_coding	0	0	0	0	0
VF_1179	I	1308601	1309971	-	1371	protein_coding	0	0	0	0	0
VF_1180	I	1310136	1311665	+	1530	protein_coding	31	31	29	29	30
VF_1181	I	1311797	1312153	+	357	protein_coding	0	0	0	0	0
VF_1182	I	1312257	1313291	+	1035	protein_coding	0	1	0	0	0
VF_1183	I	1313294	1314376	+	1083	protein_coding	2	2	2	2	2
VF_1184	I	1314373	1317450	+	3078	protein_coding	4	3	3	3	3
VF_1185	I	1317577	1317963	+	387	protein_coding	3	3	3	3	3
VF_1186	I	1318017	1319207	-	1191	protein_coding	1	1	1	1	1
VF_1187	I	1319352	1319702	+	351	protein_coding	1	1	1	1	1
VF_1188	I	1319944	1321089	+	1146	protein_coding	9	9	9	9	9
VF_1189	I	1321249	1321848	+	600	protein_coding	1	1	1	1	1
VF_1190	I	1322059	1323312	+	1254	protein_coding	2	2	1	2	1
VF_1191	I	1323492	1324895	+	1404	protein_coding	0	0	0	0	0
VF_1192	I	1324906	1325916	+	1011	protein_coding	0	0	0	0	0
VF_1193	I	1325897	1327015	+	1119	protein_coding	0	0	0	0	0
VF_1194	I	1327060	1327713	+	654	protein_coding	6	6	6	6	6
VF_1195	I	1327916	1328302	+	387	protein_coding	6	6	6	6	6
VF_1196	I	1328472	1329386	-	915	protein_coding	2	3	2	3	2
VF_1197	I	1329535	1330707	-	1173	protein_coding	1	1	1	1	1
VF_1198	I	1330958	1332190	+	1233	protein_coding	2	2	2	2	2
VF_1199	I	1332254	1332532	-	279	protein_coding	0	0	0	0	0
VF_1200	I	1332611	1334686	-	2076	protein_coding	1	1	1	1	1
VF_2607	I	1334735	1334956	+	222	protein_coding	0	0	0	0	0
VF_1201	I	1334893	1336026	-	1134	protein_coding	7	6	5	5	5
VF_1202	I	1336199	1338475	-	2277	protein_coding	11	12	12	12	11
VF_1203	I	1338970	1339674	-	705	protein_coding	0	1	0	0	0
VF_1204	I	1340000	1342636	+	2637	protein_coding	142	136	135	138	135
VF_2608	I	1342696	1342917	-	222	protein_coding	2	2	2	2	2
VF_1205	I	1343101	1343808	-	708	protein_coding	4	4	4	4	4
VF_1206	I	1344038	1344586	+	549	protein_coding	2	2	2	2	2
VF_1207	I	1344649	1346001	+	1353	protein_coding	1	1	1	1	1
VF_1208	I	1346073	1346390	+	318	protein_coding	1	1	1	1	1
VF_1209	I	1346409	1347491	+	1083	protein_coding	0	0	0	0	0
VF_1210	I	1347541	1348287	+	747	protein_coding	1	1	1	1	1
VF_1211	I	1348363	1348653	-	291	protein_coding	0	0	0	0	0
VF_1212	I	1348675	1349070	-	396	protein_coding	0	0	0	0	0
VF_1213	I	1349170	1349460	-	291	protein_coding	0	0	0	0	0
VF_1214	I	1349715	1351643	+	1929	protein_coding	35	34	34	34	34
VF_1216	I	1351728	1352198	+	471	protein_coding	226	215	220	217	213
VF_1217	I	1352306	1352500	+	195	protein_coding	112	106	109	104	105
VF_1218	I	1352542	1352895	+	354	protein_coding	89	87	86	87	86
VF_1219	I	1353106	1354425	+	1320	protein_coding	1	1	1	1	1
VF_1220	I	1354505	1355284	-	780	protein_coding	0	1	0	0	0
VF_1221	I	1355284	1356321	-	1038	protein_coding	0	0	0	0	0
VF_1222	I	1356331	1357179	-	849	protein_coding	0	0	0	0	0
VF_1223	I	1357176	1357595	-	420	protein_coding	0	0	0	0	0
VF_1224	I	1357592	1358275	-	684	protein_coding	0	1	0	0	0
VF_1225	I	1358297	1359061	-	765	protein_coding	1	0	0	0	0
VF_1226	I	1359206	1360582	+	1377	protein_coding	0	0	0	0	0
VF_1227	I	1360566	1361102	+	537	protein_coding	0	0	0	0	0
VF_1228	I	1361155	1361682	+	528	protein_coding	1	2	1	1	1
VF_1229	I	1362070	1364127	+	2058	protein_coding	0	1	0	0	0
VF_1230	I	1364127	1364981	+	855	protein_coding	0	1	0	0	0
VF_1231	I	1364978	1368238	+	3261	protein_coding	0	1	0	0	0
VF_1232	I	1368225	1368956	+	732	protein_coding	0	0	0	0	0
VF_1233	I	1368986	1369699	+	714	protein_coding	0	0	0	0	0
VF_1234	I	1369769	1371967	-	2199	protein_coding	1	2	1	1	1
VF_1235	I	1372287	1373270	+	984	protein_coding	13	13	13	13	13
VF_1236	I	1373288	1375675	+	2388	protein_coding	28	28	26	26	26
VF_1237	I	1376265	1376561	+	297	protein_coding	33	31	31	30	30
VF_1238	I	1376903	1377895	+	993	protein_coding	0	0	0	0	0
VF_1239	I	1377994	1379778	+	1785	protein_coding	4	4	4	4	4
VF_1240	I	1379860	1380342	-	483	protein_coding	11	12	11	11	11
VF_1241	I	1380359	1381411	-	1053	protein_coding	10	10	10	10	10
VF_1242	I	1381620	1382504	+	885	protein_coding	0	1	0	0	0
VF_1243	I	1382587	1383942	-	1356	protein_coding	4	4	4	4	4
VF_1244	I	1383960	1384868	+	909	protein_coding	8	8	8	8	8
VF_1245	I	1385030	1386580	-	1551	protein_coding	1	2	1	1	1
VF_1246	I	1387074	1387985	-	912	protein_coding	0	0	0	0	0
VF_1247	I	1388410	1388841	+	432	protein_coding	4	4	4	4	4
VF_1248	I	1388911	1389024	-	114	protein_coding	0	0	0	0	0
VF_2609	I	1389200	1389370	-	171	protein_coding	0	0	0	0	0
VF_1249	I	1389615	1390529	+	915	protein_coding	0	0	0	0	0
VF_1250	I	1390529	1391818	+	1290	protein_coding	0	0	0	0	0
VF_1251	I	1391827	1392831	+	1005	protein_coding	0	0	0	0	0
VF_1252	I	1392841	1393788	+	948	protein_coding	2	3	2	2	2
VF_1253	I	1393912	1395021	-	1110	protein_coding	1	1	1	1	1
VF_1254	I	1395094	1396551	-	1458	protein_coding	0	0	0	0	0
VF_1255	I	1396688	1397710	-	1023	protein_coding	0	1	1	1	0
VF_1256	I	1397914	1398906	+	993	protein_coding	0	0	0	0	0
VF_1257	I	1398978	1400972	-	1995	protein_coding	2	2	2	2	2
VF_1258	I	1401251	1401661	+	411	protein_coding	0	0	0	0	0
VF_1259	I	1401796	1402248	-	453	protein_coding	0	0	0	0	0
VF_1260	I	1402379	1402939	+	561	protein_coding	0	0	0	0	0
VF_1261	I	1402973	1403353	+	381	protein_coding	0	1	0	0	0
VF_1262	I	1403532	1404107	+	576	protein_coding	1	1	1	1	1
VF_1263	I	1404109	1404795	+	687	protein_coding	0	1	0	0	0
VF_1264	I	1404944	1406380	+	1437	protein_coding	0	0	0	0	0
VF_1265	I	1406520	1406840	+	321	protein_coding	0	0	0	0	0
VF_1266	I	1406883	1408226	-	1344	protein_coding	0	1	0	0	0
VF_1269	I	1409661	1410068	-	408	protein_coding	0	0	0	0	0
VF_1270	I	1410161	1410925	-	765	protein_coding	0	0	0	0	0
VF_1271	I	1411214	1412095	+	882	protein_coding	1	3	1	1	1
VF_1272	I	1412181	1412747	+	567	protein_coding	8	8	8	8	8
VF_1273	I	1412846	1414024	-	1179	protein_coding	1	1	1	1	1
VF_1274	I	1414112	1415479	-	1368	protein_coding	1	1	1	1	1
VF_1275	I	1415695	1418331	-	2637	protein_coding	6	5	5	5	5
VF_1276	I	1418309	1419535	-	1227	protein_coding	4	5	4	4	4
VF_1277	I	1419553	1421346	-	1794	protein_coding	3	3	3	3	3
VF_1278	I	1421443	1421895	+	453	protein_coding	1	1	1	1	1
VF_1279	I	1422001	1422627	+	627	protein_coding	19	19	19	19	19
VF_1280	I	1422645	1424666	+	2022	protein_coding	28	27	27	26	27
VF_1281	I	1424718	1425461	+	744	protein_coding	0	0	0	0	0
VF_1282	I	1425599	1428202	+	2604	protein_coding	19	19	18	18	19
VF_1283	I	1428314	1428538	+	225	protein_coding	0	0	0	0	0
VF_1284	I	1428697	1433535	+	4839	protein_coding	107	100	96	99	97
VF_1285	I	1433805	1434815	+	1011	protein_coding	3	4	3	3	3
VF_1286	I	1434951	1435574	+	624	protein_coding	0	0	0	0	0
VF_1287	I	1436169	1438325	+	2157	protein_coding	7	8	7	6	6
VF_1288	I	1438332	1438574	+	243	protein_coding	1	1	1	1	1
VF_1289	I	1438555	1440465	+	1911	protein_coding	11	11	11	11	11
VF_1290	I	1440474	1442111	+	1638	protein_coding	19	18	17	17	18
VF_1291	I	1442312	1442485	+	174	protein_coding	50	48	48	47	48
VF_1292	I	1442693	1443211	-	519	protein_coding	9	9	10	9	9
VF_1293	I	1443277	1444947	-	1671	protein_coding	3	4	3	3	3
VF_1294	I	1445128	1445574	+	447	protein_coding	1	1	1	1	1
VF_1295	I	1445625	1446179	-	555	protein_coding	1	1	1	1	1
VF_1296	I	1446707	1448785	-	2079	protein_coding	0	0	0	0	0
VF_1297	I	1448795	1449979	-	1185	protein_coding	3	2	2	2	2
VF_1298	I	1450077	1450532	-	456	protein_coding	1	1	1	1	1
VF_1299	I	1450804	1452234	+	1431	protein_coding	22	22	22	21	22
VF_1300	I	1452247	1452858	+	612	protein_coding	13	13	12	12	12
VF_1301	I	1452869	1453054	+	186	protein_coding	3	2	2	2	2
VF_1302	I	1453051	1454022	+	972	protein_coding	18	16	16	16	16
VF_1303	I	1454105	1454584	+	480	protein_coding	2	2	2	2	2
VF_1304	I	1454603	1456981	+	2379	protein_coding	1	1	1	1	1
VF_1306	I	1456974	1457150	+	177	protein_coding	0	0	0	0	0
VF_1307	I	1457140	1457814	+	675	protein_coding	0	0	0	0	0
VF_1308	I	1457910	1458662	+	753	protein_coding	12	12	11	11	11
VF_1310	I	1458813	1459763	+	951	protein_coding	10	10	10	10	10
VF_1311	I	1459898	1460821	+	924	protein_coding	1	1	1	1	1
VF_1312	I	1460893	1461540	-	648	protein_coding	1	1	1	1	1
VF_1313	I	1461542	1462276	-	735	protein_coding	1	1	1	1	1
VF_1314	I	1462285	1463100	-	816	protein_coding	1	1	1	1	1
VF_1315	I	1463414	1464532	+	1119	protein_coding	7	7	7	7	7
VF_1316	I	1464516	1465373	+	858	protein_coding	0	1	0	0	0
VF_1317	I	1465373	1466143	+	771	protein_coding	0	0	0	0	0
VF_1318	I	1466268	1467302	+	1035	protein_coding	3	3	3	3	3
VF_1319	I	1467504	1468547	+	1044	protein_coding	4	4	4	4	4
VF_1320	I	1468630	1469343	-	714	protein_coding	1	1	1	1	1
VF_1321	I	1469501	1470412	+	912	protein_coding	1	1	1	1	1
VF_1322	I	1470652	1471872	+	1221	protein_coding	0	1	0	0	0
VF_1323	I	1471944	1472234	-	291	protein_coding	0	0	0	0	0
VF_1324	I	1472287	1472943	-	657	protein_coding	2	2	2	2	2
VF_1325	I	1473172	1473546	-	375	protein_coding	4	4	4	4	4
VF_1326	I	1473671	1474270	-	600	protein_coding	2	3	2	2	2
VF_1327	I	1474304	1474729	-	426	protein_coding	0	0	0	0	0
VF_1328	I	1474821	1475357	-	537	protein_coding	1	0	0	0	0
VF_1329	I	1475382	1477304	-	1923	protein_coding	1	0	0	0	0
VF_1330	I	1477585	1478916	+	1332	protein_coding	1	1	1	1	1
VF_1331	I	1478966	1479511	-	546	protein_coding	3	3	3	3	3
VF_1332	I	1479603	1480946	-	1344	protein_coding	0	0	0	0	0
VF_1333	I	1481053	1482009	+	957	protein_coding	0	0	0	0	0
VF_1334	I	1482124	1482921	+	798	protein_coding	2	2	2	2	2
VF_1335	I	1482959	1483591	-	633	protein_coding	1	1	1	1	1
VF_1336	I	1483579	1484190	-	612	protein_coding	1	1	1	1	1
VF_1337	I	1484393	1484938	-	546	protein_coding	1	1	1	1	1
VF_1338	I	1485050	1485679	-	630	protein_coding	0	0	0	0	0
VF_1339	I	1485873	1486331	+	459	protein_coding	0	0	0	0	0
VF_1340	I	1486381	1486650	-	270	protein_coding	0	0	0	0	0
VF_1341	I	1486804	1487565	+	762	protein_coding	4	4	4	4	4
VF_1342	I	1487573	1487887	-	315	protein_coding	0	0	0	0	0
VF_1343	I	1487887	1488354	-	468	protein_coding	0	0	0	0	0
VF_1344	I	1488415	1488882	-	468	protein_coding	0	0	0	0	0
VF_1345	I	1488879	1489418	-	540	protein_coding	0	0	0	0	0
VF_1346	I	1489460	1489591	-	132	protein_coding	0	0	0	0	0
VF_1347	I	1489623	1489958	-	336	protein_coding	0	0	0	0	0
VF_1348	I	1490100	1491131	-	1032	protein_coding	1	2	1	1	1
VF_1349	I	1491324	1493066	-	1743	protein_coding	4	7	4	4	4
VF_1350	I	1493478	1495523	+	2046	protein_coding	0	0	0	0	0
VF_1351	I	1495569	1496012	-	444	protein_coding	0	0	0	0	0
VF_1352	I	1496317	1496769	-	453	protein_coding	1	1	1	1	1
VF_2610	I	1496806	1496940	-	135	protein_coding	0	0	0	0	0
VF_1353	I	1497166	1497480	-	315	protein_coding	1	1	1	1	1
VF_1354	I	1497737	1499125	-	1389	protein_coding	2	3	2	2	2
VF_1355	I	1499161	1500426	-	1266	protein_coding	1	1	1	1	1
VF_2611	I	1500595	1500744	-	150	protein_coding	0	0	0	0	0
VF_1356	I	1500781	1501290	-	510	protein_coding	0	0	0	0	0
VF_1358	I	1501875	1502897	-	1023	protein_coding	7	7	7	6	6
VF_1359	I	1502914	1503522	-	609	protein_coding	3	4	3	3	3
VF_1360	I	1503536	1506391	-	2856	protein_coding	24	26	24	24	24
VF_1361	I	1506404	1506601	-	198	protein_coding	1	1	1	1	1
VF_1362	I	1506686	1507288	-	603	protein_coding	5	5	5	5	5
VF_1363	I	1507293	1508993	-	1701	protein_coding	7	7	6	6	7
VF_1364	I	1509173	1509691	-	519	protein_coding	5	7	7	7	5
VF_1365	I	1509672	1510130	-	459	protein_coding	3	3	3	3	3
VF_1366	I	1510278	1511099	+	822	protein_coding	1	2	1	1	1
VF_1367	I	1511244	1513337	-	2094	protein_coding	3	5	3	3	3
VF_1368	I	1513477	1514640	-	1164	protein_coding	0	1	0	0	0
VF_1369	I	1514881	1516914	-	2034	protein_coding	9	10	9	9	9
VF_1370	I	1517042	1517680	-	639	protein_coding	3	3	3	3	3
VF_1371	I	1517692	1518597	-	906	protein_coding	2	2	2	2	2
VF_1372	I	1518607	1519284	-	678	protein_coding	1	2	1	2	1
VF_1373	I	1519488	1520732	-	1245	protein_coding	0	1	0	0	0
VF_1374	I	1520814	1521770	-	957	protein_coding	5	5	5	4	5
VF_1375	I	1521754	1522482	-	729	protein_coding	0	1	0	0	0
VF_1376	I	1522482	1523225	-	744	protein_coding	1	2	1	1	1
VF_1377	I	1523274	1524074	-	801	protein_coding	2	1	1	1	1
VF_1378	I	1524221	1525114	+	894	protein_coding	0	0	0	0	0
VF_1379	I	1525111	1527999	-	2889	protein_coding	2	2	2	2	2
VF_1380	I	1527983	1529140	-	1158	protein_coding	0	0	0	0	0
VF_1381	I	1529281	1529631	-	351	protein_coding	0	1	0	0	0
VF_1382	I	1529694	1530224	-	531	protein_coding	0	0	0	0	0
VF_1383	I	1530369	1532612	-	2244	protein_coding	2	2	3	3	2
VF_1384	I	1532784	1533428	+	645	protein_coding	1	4	1	1	1
VF_1385	I	1533425	1533898	-	474	protein_coding	1	1	1	1	1
VF_1386	I	1533988	1534434	-	447	protein_coding	0	0	0	0	0
VF_2612	I	1534424	1534516	-	93	protein_coding	0	0	0	0	0
VF_2613	I	1534516	1534641	-	126	protein_coding	0	0	0	0	0
VF_1387	I	1534676	1535521	-	846	protein_coding	2	1	1	1	1
VF_1388	I	1535545	1536327	-	783	protein_coding	0	0	0	0	0
VF_1389	I	1536347	1536790	-	444	protein_coding	0	0	0	0	0
VF_1390	I	1536976	1538667	+	1692	protein_coding	3	3	3	3	3
VF_1391	I	1538713	1539564	-	852	protein_coding	0	0	0	0	0
VF_1392	I	1539743	1540231	-	489	protein_coding	0	0	0	0	0
VF_2614	I	1540377	1540772	-	396	protein_coding	1	2	1	1	1
VF_1393	I	1540873	1541331	-	459	protein_coding	0	0	0	0	0
VF_1394	I	1541440	1542996	-	1557	protein_coding	0	2	1	1	0
VF_1395	I	1543338	1543724	+	387	protein_coding	2	2	2	2	2
VF_1396	I	1543763	1544419	+	657	protein_coding	1	1	1	1	1
VF_1397	I	1544438	1545802	+	1365	protein_coding	4	3	3	3	3
VF_1398	I	1545822	1547099	-	1278	protein_coding	1	2	2	1	1
VF_1399	I	1547120	1547851	-	732	protein_coding	2	2	3	3	2
VF_2615	I	1548082	1548264	+	183	protein_coding	1	1	1	1	1
VF_1400	I	1548509	1550551	-	2043	protein_coding	0	0	0	0	0
VF_1401	I	1550548	1551975	-	1428	protein_coding	2	3	2	2	2
VF_1402	I	1552257	1553078	+	822	protein_coding	19	19	19	19	19
VF_1403	I	1553082	1553780	+	699	protein_coding	1	0	0	0	0
VF_1404	I	1553794	1554501	+	708	protein_coding	1	0	0	0	0
VF_1405	I	1554479	1555063	+	585	protein_coding	1	1	1	1	1
VF_1406	I	1555060	1556841	+	1782	protein_coding	6	6	6	5	6
VF_1407	I	1556979	1557311	+	333	protein_coding	3	3	3	3	3
VF_1408	I	1557444	1558355	-	912	protein_coding	4	4	4	4	4
VF_1409	I	1558481	1559224	-	744	protein_coding	0	0	0	0	0
VF_2616	I	1559316	1560119	+	804	protein_coding	1	0	0	0	0
VF_1410	I	1560193	1561785	-	1593	protein_coding	7	6	7	7	6
VF_1411	I	1562083	1562622	+	540	protein_coding	0	0	0	0	0
VF_1412	I	1562691	1563026	-	336	protein_coding	2	2	2	2	2
VF_1413	I	1563283	1564149	+	867	protein_coding	0	0	0	0	0
VF_2617	I	1564385	1564588	+	204	protein_coding	3	2	3	2	2
VF_1414	I	1564595	1565203	-	609	protein_coding	0	0	0	0	0
VF_1415	I	1565462	1566844	+	1383	protein_coding	1	1	1	1	1
VF_1416	I	1566928	1567932	-	1005	protein_coding	0	1	0	0	0
VF_1417	I	1567986	1569302	-	1317	protein_coding	1	1	1	1	1
VF_1418	I	1569504	1570298	+	795	protein_coding	1	1	1	1	1
VF_1419	I	1570372	1571286	-	915	protein_coding	0	2	0	1	0
VF_1420	I	1571365	1572675	-	1311	protein_coding	0	0	0	0	0
VF_1421	I	1572675	1574372	-	1698	protein_coding	1	4	1	1	1
VF_1422	I	1574365	1575435	-	1071	protein_coding	0	0	0	0	0
VF_1423	I	1575425	1575964	-	540	protein_coding	0	0	0	0	0
VF_1424	I	1575961	1576899	-	939	protein_coding	0	0	0	0	0
VF_1425	I	1576908	1577921	-	1014	protein_coding	0	0	0	0	0
VF_1426	I	1578002	1580278	-	2277	protein_coding	0	0	0	0	0
VF_1427	I	1580479	1582026	-	1548	protein_coding	9	10	9	9	9
VF_1428	I	1582251	1583801	+	1551	protein_coding	0	0	0	0	0
VF_1429	I	1583870	1584775	+	906	protein_coding	0	1	0	0	0
VF_1430	I	1584956	1586527	+	1572	protein_coding	0	0	0	0	0
VF_2618	I	1586590	1586865	-	276	protein_coding	0	0	0	0	0
VF_1431	I	1586873	1587217	-	345	protein_coding	1	1	1	1	1
VF_1432	I	1587437	1587721	+	285	protein_coding	2	2	2	2	2
VF_1433	I	1587721	1588161	+	441	protein_coding	2	1	1	1	1
VF_1434	I	1588158	1588355	+	198	protein_coding	0	0	0	0	0
VF_1435	I	1588566	1588910	-	345	protein_coding	0	0	0	0	0
VF_1436	I	1589020	1589472	-	453	protein_coding	0	0	0	0	0
VF_2619	I	1589528	1589689	-	162	protein_coding	1	0	0	0	0
VF_1437	I	1589854	1590459	+	606	protein_coding	4	4	4	4	4
VF_1438	I	1590537	1590989	-	453	protein_coding	0	0	0	0	0
VF_1439	I	1591089	1592354	-	1266	protein_coding	0	0	0	0	0
VF_1440	I	1592494	1592913	-	420	protein_coding	0	0	0	0	0
VF_1441	I	1592946	1593524	-	579	protein_coding	0	1	0	0	0
VF_1442	I	1593832	1594167	+	336	protein_coding	0	0	0	0	0
VF_1443	I	1594247	1594528	-	282	protein_coding	0	0	0	0	0
VF_1444	I	1594841	1595260	+	420	protein_coding	1	1	1	1	1
VF_1445	I	1595273	1596787	+	1515	protein_coding	5	5	5	5	5
VF_1446	I	1596784	1597770	+	987	protein_coding	1	1	1	1	1
VF_1447	I	1597902	1598780	+	879	protein_coding	24	23	24	24	23
VF_1448	I	1598972	1599889	+	918	protein_coding	2	2	2	2	2
VF_1449	I	1599955	1600962	+	1008	protein_coding	4	4	4	4	4
VF_1450	I	1601052	1601909	-	858	protein_coding	0	0	0	0	0
VF_1451	I	1602221	1604890	+	2670	protein_coding	49	46	44	46	45
VF_1452	I	1604946	1606415	-	1470	protein_coding	1	1	1	1	1
VF_1453	I	1606568	1607314	-	747	protein_coding	1	1	1	1	1
VF_2620	I	1607389	1607547	-	159	protein_coding	0	0	0	0	0
VF_1454	I	1608051	1609433	+	1383	protein_coding	0	0	0	0	0
VF_2621	I	1609654	1609758	-	105	protein_coding	2	2	2	2	2
VF_1455	I	1609798	1611483	+	1686	protein_coding	1	1	1	1	1
VF_1456	I	1611567	1612196	-	630	protein_coding	2	1	1	1	1
VF_2622	I	1612418	1612549	+	132	protein_coding	0	0	0	0	0
VF_1457	I	1612714	1614198	+	1485	protein_coding	2	2	1	1	1
VF_1458	I	1614411	1615541	+	1131	protein_coding	0	0	0	0	0
VF_1459	I	1615544	1615921	+	378	protein_coding	0	0	0	0	0
VF_1460	I	1615926	1616771	-	846	protein_coding	0	0	0	0	0
VF_1461	I	1617191	1619206	-	2016	protein_coding	9	9	8	8	8
VF_1462	I	1619203	1619667	-	465	protein_coding	1	1	1	1	1
VF_1463	I	1619664	1620788	-	1125	protein_coding	1	1	1	1	1
VF_1464	I	1621074	1622471	+	1398	protein_coding	2	2	2	2	1
VF_1465	I	1622583	1623986	+	1404	protein_coding	0	0	0	0	0
VF_1466	I	1624259	1624681	+	423	protein_coding	0	0	0	0	0
VF_1467	I	1624805	1626703	+	1899	protein_coding	6	6	5	6	5
VF_1468	I	1626802	1627437	-	636	protein_coding	0	0	0	0	0
VF_1469	I	1627697	1627960	+	264	protein_coding	0	0	0	0	0
VF_1470	I	1627960	1629279	+	1320	protein_coding	0	0	0	0	0
VF_1471	I	1629688	1631259	-	1572	protein_coding	0	0	0	0	0
VF_1472	I	1631297	1631482	-	186	protein_coding	0	0	0	0	0
VF_1473	I	1631647	1631922	+	276	protein_coding	0	0	0	0	0
VF_1474	I	1631924	1632475	+	552	protein_coding	0	0	0	0	0
VF_1475	I	1632426	1633325	-	900	protein_coding	1	2	1	1	1
VF_1476	I	1633456	1635141	+	1686	protein_coding	1	1	1	1	1
VF_1477	I	1635301	1636287	+	987	protein_coding	0	0	0	0	0
VF_1478	I	1636424	1636594	+	171	protein_coding	2	2	2	2	2
VF_1479	I	1636658	1637344	-	687	protein_coding	2	2	2	2	2
VF_1480	I	1637638	1638210	-	573	protein_coding	6	7	7	6	6
VF_1481	I	1638591	1640501	+	1911	protein_coding	0	1	0	0	0
VF_1482	I	1640693	1642117	+	1425	protein_coding	0	0	0	0	0
VF_1483	I	1642114	1642464	+	351	protein_coding	0	0	0	0	0
VF_1484	I	1642464	1643138	+	675	protein_coding	1	1	1	1	1
VF_1485	I	1643290	1644183	+	894	protein_coding	6	5	5	5	5
VF_1486	I	1644266	1645429	-	1164	protein_coding	1	1	1	1	1
VF_1487	I	1645646	1646821	+	1176	protein_coding	0	0	0	0	0
VF_1488	I	1647001	1648200	+	1200	protein_coding	8	8	8	8	8
VF_1489	I	1648265	1649458	-	1194	protein_coding	0	0	0	0	0
VF_1490	I	1649491	1650465	-	975	protein_coding	3	3	3	3	3
VF_1491	I	1650733	1651512	+	780	protein_coding	2	2	2	2	2
VF_1492	I	1651575	1652333	-	759	protein_coding	0	0	0	0	0
VF_1493	I	1652557	1652940	+	384	protein_coding	0	0	0	0	0
VF_1494	I	1652971	1653357	-	387	protein_coding	1	1	1	1	1
VF_1495	I	1653610	1655292	-	1683	protein_coding	4	4	4	4	4
VF_1496	I	1655358	1655645	-	288	protein_coding	1	1	1	1	1
VF_1497	I	1655685	1656431	-	747	protein_coding	0	1	0	0	0
VF_1498	I	1656608	1657711	+	1104	protein_coding	1	1	1	1	1
VF_1499	I	1657827	1658300	-	474	protein_coding	3	3	3	3	3
VF_1500	I	1658410	1662249	-	3840	protein_coding	8	9	8	8	8
VF_1501	I	1662488	1662814	+	327	protein_coding	2	1	1	1	1
VF_1502	I	1662846	1663118	-	273	protein_coding	1	2	1	1	1
VF_1503	I	1663205	1664608	+	1404	protein_coding	4	5	4	4	4
VF_1504	I	1664907	1666868	+	1962	protein_coding	0	1	0	0	0
VF_1505	I	1667032	1668222	+	1191	protein_coding	2	0	0	0	0
VF_1506	I	1668323	1680238	-	11916	protein_coding	31	33	33	33	32
VF_1507	I	1680460	1680810	+	351	protein_coding	3	3	3	3	3
VF_1508	I	1680886	1682346	-	1461	protein_coding	2	2	2	2	2
VF_1509	I	1682357	1683493	-	1137	protein_coding	0	0	0	0	0
VF_1510	I	1683687	1684586	+	900	protein_coding	1	0	0	0	0
VF_1511	I	1684618	1686522	-	1905	protein_coding	5	5	5	5	5
VF_1512	I	1686716	1687357	-	642	protein_coding	2	4	2	2	2
VF_1513	I	1687602	1688972	+	1371	protein_coding	2	2	2	2	2
VF_1514	I	1689343	1689873	-	531	protein_coding	3	3	3	3	3
VF_1515	I	1689964	1691412	-	1449	protein_coding	3	3	3	3	3
VF_1516	I	1691728	1692360	+	633	protein_coding	1	1	1	1	1
VF_1517	I	1692360	1694180	+	1821	protein_coding	6	6	6	6	6
VF_1518	I	1694369	1697185	+	2817	protein_coding	0	1	0	0	0
VF_2623	I	1697346	1697648	+	303	protein_coding	1	2	1	1	1
VF_1519	I	1697712	1698185	-	474	protein_coding	3	3	3	3	3
VF_1520	I	1698402	1699553	+	1152	protein_coding	3	3	3	3	3
VF_1521	I	1699689	1700447	-	759	protein_coding	20	21	23	23	20
VF_1522	I	1700678	1702993	-	2316	protein_coding	0	2	0	0	0
VF_1523	I	1703140	1703556	-	417	protein_coding	3	3	3	3	3
VF_1524	I	1703685	1705277	-	1593	protein_coding	3	3	3	3	3
VF_1525	I	1705434	1708466	-	3033	protein_coding	3	3	3	3	3
VF_1526	I	1708648	1709337	+	690	protein_coding	3	3	3	3	3
VF_1527	I	1709434	1710495	-	1062	protein_coding	1	2	1	1	1
VF_1528	I	1710834	1711523	+	690	protein_coding	2	2	2	2	2
VF_1529	I	1711637	1711819	+	183	protein_coding	0	0	0	0	0
VF_1530	I	1711803	1712498	-	696	protein_coding	0	0	0	0	0
VF_1531	I	1712507	1713448	-	942	protein_coding	0	1	0	0	0
VF_1532	I	1713837	1714865	+	1029	protein_coding	0	0	0	0	0
VF_1533	I	1714956	1716122	+	1167	protein_coding	0	1	1	1	0
VF_1534	I	1716125	1717222	+	1098	protein_coding	0	0	0	0	0
VF_1535	I	1717250	1717999	+	750	protein_coding	0	0	0	0	0
VF_1536	I	1718218	1718880	+	663	protein_coding	10	9	9	9	9
VF_1537	I	1718973	1719998	-	1026	protein_coding	1	1	1	1	1
VF_1538	I	1720237	1722591	+	2355	protein_coding	0	0	0	0	0
VF_1539	I	1722593	1723468	+	876	protein_coding	0	0	0	0	0
VF_1540	I	1723607	1724302	+	696	protein_coding	5	5	5	5	5
VF_1541	I	1724369	1725841	-	1473	protein_coding	1	1	1	1	1
VF_1542	I	1725849	1726325	-	477	protein_coding	0	0	0	0	0
VF_1543	I	1726441	1727784	-	1344	protein_coding	1	1	1	1	1
VF_1544	I	1728185	1728859	+	675	protein_coding	1	1	1	1	1
VF_1545	I	1728856	1729737	-	882	protein_coding	0	0	0	0	0
VF_1546	I	1730066	1731367	+	1302	protein_coding	1	1	1	1	1
VF_1547	I	1731409	1732119	+	711	protein_coding	0	0	0	0	0
VF_1548	I	1732116	1732565	-	450	protein_coding	0	0	0	0	0
VF_1549	I	1732565	1733092	-	528	protein_coding	1	2	1	1	1
VF_1550	I	1733089	1734975	-	1887	protein_coding	0	0	0	0	0
VF_1551	I	1735050	1736006	-	957	protein_coding	3	3	3	3	3
VF_1552	I	1736008	1736694	-	687	protein_coding	2	2	2	2	2
VF_1553	I	1736696	1737289	-	594	protein_coding	0	0	0	0	0
VF_1554	I	1737759	1739195	+	1437	protein_coding	4	4	4	4	4
VF_1555	I	1739289	1739936	-	648	protein_coding	1	1	1	1	1
VF_2624	I	1739933	1740007	-	75	protein_coding	0	0	0	0	0
VF_1556	I	1740086	1740859	-	774	protein_coding	1	2	1	1	1
VF_1557	I	1740955	1743297	-	2343	protein_coding	1	1	1	1	1
VF_1558	I	1743452	1745140	+	1689	protein_coding	10	11	10	10	10
VF_1559	I	1745251	1745583	+	333	protein_coding	0	0	0	0	0
VF_1560	I	1745610	1746287	+	678	protein_coding	0	0	0	0	0
VF_1561	I	1746343	1747674	-	1332	protein_coding	1	1	1	1	1
VF_1562	I	1747971	1749311	-	1341	protein_coding	1	1	1	1	1
VF_1563	I	1749451	1749819	+	369	protein_coding	0	0	0	0	0
VF_1564	I	1749850	1750692	-	843	protein_coding	0	0	0	0	0
VF_1565	I	1750682	1752391	-	1710	protein_coding	1	1	1	1	1
VF_1566	I	1752395	1752946	-	552	protein_coding	0	0	0	0	0
VF_1567	I	1753103	1755271	-	2169	protein_coding	0	0	0	0	0
VF_1568	I	1756420	1757364	-	945	protein_coding	0	1	0	0	0
VF_1569	I	1757477	1758922	-	1446	protein_coding	7	8	7	7	7
VF_1570	I	1759102	1759800	-	699	protein_coding	7	8	8	7	7
VF_1571	I	1760038	1760685	+	648	protein_coding	1	1	1	1	1
VF_1572	I	1760966	1761979	+	1014	protein_coding	3	3	3	3	3
VF_1573	I	1762470	1763057	+	588	protein_coding	1	1	1	1	1
VF_1574	I	1763136	1763873	-	738	protein_coding	3	3	3	3	3
VF_1575	I	1763981	1764283	+	303	protein_coding	0	0	0	0	0
VF_1576	I	1764352	1764807	-	456	protein_coding	3	3	3	3	3
VF_1577	I	1765088	1765951	+	864	protein_coding	4	4	3	3	3
VF_1578	I	1766014	1766481	-	468	protein_coding	0	0	0	0	0
VF_1579	I	1766601	1767665	+	1065	protein_coding	0	0	0	0	0
VF_1580	I	1767795	1768478	+	684	protein_coding	0	0	0	0	0
VF_1581	I	1768555	1771665	-	3111	protein_coding	0	0	0	0	0
VF_1582	I	1771668	1772714	-	1047	protein_coding	0	0	0	0	0
VF_1583	I	1774258	1775064	+	807	protein_coding	7	7	7	7	7
VF_1584	I	1775139	1775789	+	651	protein_coding	0	0	0	0	0
VF_1585	I	1776121	1776798	-	678	protein_coding	1	1	1	1	1
VF_1586	I	1776801	1777541	-	741	protein_coding	0	0	0	0	0
VF_1587	I	1777668	1778444	-	777	protein_coding	4	4	4	4	4
VF_1588	I	1778518	1779288	-	771	protein_coding	5	5	5	5	5
VF_1589	I	1779904	1781412	+	1509	protein_coding	3	3	3	3	3
VF_1590	I	1781699	1783975	+	2277	protein_coding	240	233	228	231	229
VF_1591	I	1784138	1784875	+	738	protein_coding	4	4	4	4	4
VF_1592	I	1784905	1786089	+	1185	protein_coding	0	0	0	0	0
VF_1593	I	1786194	1787189	-	996	protein_coding	4	4	4	4	4
VF_1594	I	1787189	1788154	-	966	protein_coding	2	2	2	2	2
VF_1595	I	1788205	1789107	-	903	protein_coding	0	1	0	0	0
VF_1596	I	1789122	1790042	-	921	protein_coding	0	0	0	0	0
VF_1597	I	1790148	1791812	-	1665	protein_coding	31	32	33	32	31
VF_1598	I	1792428	1794965	+	2538	protein_coding	0	0	0	0	0
VF_1599	I	1795052	1795630	-	579	protein_coding	1	2	2	2	1
VF_1600	I	1795712	1797097	-	1386	protein_coding	3	4	4	4	3
VF_1601	I	1797246	1797743	+	498	protein_coding	11	11	11	11	11
VF_1602	I	1797804	1798529	+	726	protein_coding	0	0	0	0	0
VF_1603	I	1798643	1799845	+	1203	protein_coding	0	0	0	0	0
VF_1604	I	1799858	1800256	+	399	protein_coding	1	1	1	1	1
VF_1605	I	1800318	1801742	-	1425	protein_coding	0	0	0	0	0
VF_1606	I	1802048	1803502	+	1455	protein_coding	3	2	2	2	2
VF_1607	I	1803595	1804248	-	654	protein_coding	3	3	3	3	3
VF_1608	I	1804403	1805647	+	1245	protein_coding	2	2	2	2	2
VF_1609	I	1805658	1806407	+	750	protein_coding	4	5	4	4	4
VF_1610	I	1806665	1807486	+	822	protein_coding	1	1	1	1	1
VF_1611	I	1807562	1808488	+	927	protein_coding	1	1	1	1	1
VF_1612	I	1808493	1809350	+	858	protein_coding	0	0	0	0	0
VF_1613	I	1809415	1810164	+	750	protein_coding	1	1	1	1	1
VF_1614	I	1810289	1811116	-	828	protein_coding	0	0	0	0	0
VF_1615	I	1811345	1811977	+	633	protein_coding	0	0	0	0	0
VF_1616	I	1812069	1812698	+	630	protein_coding	1	1	1	1	1
VF_1617	I	1812723	1813118	+	396	protein_coding	1	1	1	1	1
VF_1618	I	1813333	1814973	-	1641	protein_coding	0	0	0	0	0
VF_1619	I	1815107	1818025	-	2919	protein_coding	0	0	0	0	0
VF_1620	I	1818057	1819055	+	999	protein_coding	0	0	0	0	0
VF_1621	I	1819152	1819607	+	456	protein_coding	2	2	2	2	2
VF_1622	I	1819660	1821723	-	2064	protein_coding	0	1	1	0	0
VF_1623	I	1821916	1824099	+	2184	protein_coding	2	2	2	2	2
VF_1624	I	1824229	1824726	+	498	protein_coding	7	7	7	7	7
VF_1625	I	1825722	1826276	-	555	protein_coding	0	0	0	0	0
VF_1626	I	1826322	1828148	-	1827	protein_coding	2	2	2	2	2
VF_1627	I	1828148	1828792	-	645	protein_coding	8	8	8	9	8
VF_1628	I	1828969	1831314	-	2346	protein_coding	0	0	0	0	0
VF_1629	I	1831343	1832119	-	777	protein_coding	0	0	0	0	0
VF_1630	I	1832228	1833814	-	1587	protein_coding	0	1	0	0	0
VF_1631	I	1834206	1834727	+	522	protein_coding	15	15	15	15	15
VF_1632	I	1835004	1835822	-	819	protein_coding	0	0	0	0	0
VF_1633	I	1835905	1836747	-	843	protein_coding	1	1	1	1	1
VF_1634	I	1837194	1838786	+	1593	protein_coding	3	3	3	3	3
VF_1635	I	1838855	1839364	+	510	protein_coding	1	1	1	1	1
VF_1636	I	1839436	1840050	-	615	protein_coding	0	0	0	0	0
VF_1637	I	1840152	1840709	+	558	protein_coding	1	1	1	1	1
VF_1638	I	1840761	1841708	+	948	protein_coding	0	0	0	0	0
VF_1639	I	1841751	1843223	-	1473	protein_coding	1	1	1	1	1
VF_1640	I	1843348	1844184	-	837	protein_coding	1	1	1	1	1
VF_1641	I	1844249	1846219	-	1971	protein_coding	2	2	2	2	2
VF_1642	I	1846273	1848276	-	2004	protein_coding	2	2	2	2	2
VF_1643	I	1848495	1850351	+	1857	protein_coding	4	4	4	4	4
VF_1644	I	1850444	1851457	+	1014	protein_coding	6	6	6	6	6
VF_1645	I	1851538	1852653	-	1116	protein_coding	2	2	2	2	2
VF_1646	I	1853278	1854714	+	1437	protein_coding	1	1	1	1	1
VF_1647	I	1854982	1856172	-	1191	protein_coding	0	0	0	0	0
VF_1648	I	1856313	1857371	-	1059	protein_coding	0	0	0	0	0
VF_1649	I	1857410	1857637	+	228	protein_coding	5	5	5	5	5
VF_1650	I	1857657	1859465	+	1809	protein_coding	6	6	6	6	6
VF_1651	I	1860145	1860852	+	708	protein_coding	1	1	1	1	1
VF_1652	I	1861952	1863838	+	1887	protein_coding	1	2	0	0	1
VF_1653	I	1863909	1864724	-	816	protein_coding	0	0	0	0	0
VF_1654	I	1864805	1865305	-	501	protein_coding	0	1	0	0	0
VF_1655	I	1865581	1867980	+	2400	protein_coding	0	1	0	0	0
VF_1656	I	1867982	1868863	+	882	protein_coding	0	0	0	0	0
VF_1657	I	1868925	1869764	-	840	protein_coding	5	6	6	6	5
VF_1658	I	1869968	1870660	+	693	protein_coding	0	0	0	0	0
VF_1659	I	1870649	1870948	-	300	protein_coding	0	0	0	0	0
VF_1660	I	1870948	1871388	-	441	protein_coding	0	1	0	0	0
VF_1661	I	1871511	1871762	+	252	protein_coding	0	0	0	0	0
VF_1662	I	1871784	1872014	-	231	protein_coding	1	1	1	1	1
VF_1663	I	1872161	1873054	-	894	protein_coding	7	7	7	7	7
VF_1664	I	1873277	1873876	+	600	protein_coding	0	0	0	0	0
VF_1665	I	1873906	1875774	+	1869	protein_coding	0	0	0	0	0
VF_1666	I	1875754	1877154	-	1401	protein_coding	2	3	3	3	2
VF_1667	I	1877142	1878116	-	975	protein_coding	0	0	0	0	0
VF_1669	I	1878192	1879073	-	882	protein_coding	7	7	7	7	7
VF_1670	I	1879064	1879858	-	795	protein_coding	5	5	5	5	5
VF_1671	I	1879842	1881575	-	1734	protein_coding	1	0	0	0	0
VF_1672	I	1881572	1882894	-	1323	protein_coding	4	5	4	4	4
VF_1673	I	1883278	1884492	+	1215	protein_coding	0	0	0	0	0
VF_1674	I	1884550	1886292	-	1743	protein_coding	1	1	1	1	1
VF_2625	I	1886473	1886655	+	183	protein_coding	0	0	0	0	0
VF_1675	I	1886675	1887208	-	534	protein_coding	1	1	1	1	1
VF_1676	I	1887319	1887882	+	564	protein_coding	0	0	0	0	0
VF_1677	I	1887879	1888763	-	885	protein_coding	0	0	0	0	0
VF_1678	I	1888956	1890104	+	1149	protein_coding	17	17	17	17	17
VF_1679	I	1890164	1891468	-	1305	protein_coding	0	1	0	0	0
VF_1680	I	1891647	1892519	-	873	protein_coding	0	0	0	0	0
VF_1681	I	1892614	1894062	-	1449	protein_coding	4	4	3	3	4
VF_1682	I	1894248	1895594	+	1347	protein_coding	4	4	4	4	4
VF_1683	I	1895655	1896278	-	624	protein_coding	0	0	0	0	0
VF_1684	I	1896292	1896855	+	564	protein_coding	1	1	1	1	1
VF_1685	I	1896827	1897429	-	603	protein_coding	1	2	1	1	1
VF_1686	I	1897531	1897866	-	336	protein_coding	9	9	9	9	9
VF_1687	I	1897972	1900098	-	2127	protein_coding	9	8	8	8	8
VF_1688	I	1900202	1900747	-	546	protein_coding	8	8	8	8	8
VF_2626	I	1900854	1901096	+	243	protein_coding	0	0	0	0	0
VF_2627	I	1901118	1901273	+	156	protein_coding	0	0	0	0	0
VF_1689	I	1901307	1902413	-	1107	protein_coding	1	2	2	2	1
VF_1690	I	1902656	1903531	+	876	protein_coding	3	3	3	3	3
VF_1691	I	1903587	1905101	-	1515	protein_coding	1	1	1	1	1
VF_1692	I	1905136	1905627	-	492	protein_coding	0	0	0	0	0
VF_1693	I	1905689	1906246	-	558	protein_coding	0	0	0	0	0
VF_1694	I	1906256	1907536	-	1281	protein_coding	4	4	4	4	4
VF_1695	I	1907637	1908521	-	885	protein_coding	17	17	17	17	17
VF_2628	I	1908508	1908681	-	174	protein_coding	0	0	0	0	0
VF_1696	I	1908674	1909462	-	789	protein_coding	2	2	2	2	2
VF_1697	I	1909549	1913670	-	4122	protein_coding	12	12	11	11	11
VF_1698	I	1913861	1914874	-	1014	protein_coding	9	9	9	9	9
VF_1699	I	1914874	1916004	-	1131	protein_coding	3	3	3	3	3
VF_1700	I	1916165	1917376	-	1212	protein_coding	32	33	33	32	32
VF_1701	I	1917497	1919539	+	2043	protein_coding	2	2	2	2	2
VF_1702	I	1919668	1920645	-	978	protein_coding	6	6	6	6	6
VF_1703	I	1920672	1920932	-	261	protein_coding	0	0	0	0	0
VF_1704	I	1921117	1921782	+	666	protein_coding	2	2	2	2	2
VF_1705	I	1921808	1922620	+	813	protein_coding	4	5	4	4	4
VF_1706	I	1922623	1922886	+	264	protein_coding	1	1	1	1	1
VF_1707	I	1922957	1924078	-	1122	protein_coding	1	1	1	1	1
VF_1708	I	1924207	1925889	-	1683	protein_coding	3	4	3	3	3
VF_1709	I	1926075	1926944	-	870	protein_coding	0	0	0	0	0
VF_1710	I	1926951	1927502	-	552	protein_coding	1	1	1	1	1
VF_1711	I	1927574	1927873	-	300	protein_coding	0	0	0	0	0
VF_1712	I	1927933	1928634	-	702	protein_coding	2	1	1	1	1
VF_1713	I	1928642	1930600	-	1959	protein_coding	3	4	3	3	3
VF_1714	I	1930975	1931670	+	696	protein_coding	0	0	0	0	0
VF_1715	I	1931728	1932525	-	798	protein_coding	2	2	2	2	2
VF_1716	I	1932690	1933505	-	816	protein_coding	0	1	0	0	0
VF_1717	I	1933564	1934457	+	894	protein_coding	0	0	0	0	0
VF_1718	I	1934522	1935694	-	1173	protein_coding	0	0	0	0	0
VF_1719	I	1935817	1937394	-	1578	protein_coding	1	1	1	1	1
VF_1720	I	1937643	1938665	+	1023	protein_coding	0	1	0	0	0
VF_2629	I	1938784	1938942	+	159	protein_coding	0	0	0	0	0
VF_1721	I	1939006	1941330	-	2325	protein_coding	1	1	1	1	1
VF_1722	I	1941551	1942462	+	912	protein_coding	2	2	2	2	2
VF_2630	I	1942449	1942643	-	195	protein_coding	21	21	22	22	21
VF_1723	I	1942711	1943418	-	708	protein_coding	0	0	0	0	0
VF_1724	I	1943749	1945119	+	1371	protein_coding	1	1	1	1	1
VF_1725	I	1945318	1946850	+	1533	protein_coding	1	1	1	1	1
VF_1726	I	1947242	1949611	+	2370	protein_coding	3	3	3	3	3
VF_1727	I	1949743	1951023	-	1281	protein_coding	4	7	6	6	4
VF_1728	I	1951301	1952071	+	771	protein_coding	9	9	9	9	9
VF_2631	I	1952137	1952226	-	90	protein_coding	3	3	3	3	3
VF_1729	I	1952421	1953002	+	582	protein_coding	2	2	2	2	2
VF_1730	I	1953374	1954840	+	1467	protein_coding	1	1	1	1	1
VF_2632	I	1954842	1954937	+	96	protein_coding	0	0	0	0	0
VF_1731	I	1955033	1955662	+	630	protein_coding	0	0	0	0	0
VF_1732	I	1955709	1957136	-	1428	protein_coding	11	14	13	12	11
VF_1733	I	1957586	1958356	-	771	protein_coding	4	5	4	4	4
VF_1734	I	1958346	1959152	-	807	protein_coding	0	1	0	0	0
VF_1735	I	1959321	1959953	-	633	protein_coding	2	2	2	2	2
VF_1736	I	1959956	1960861	-	906	protein_coding	1	1	1	1	1
VF_1737	I	1960920	1961726	-	807	protein_coding	2	3	2	2	2
VF_1738	I	1961839	1963083	-	1245	protein_coding	27	27	27	27	27
VF_1739	I	1963175	1963408	-	234	protein_coding	104	107	105	107	103
VF_1740	I	1963578	1964315	-	738	protein_coding	40	40	41	40	40
VF_1741	I	1964332	1965246	-	915	protein_coding	31	31	31	31	30
VF_1742	I	1965323	1966276	-	954	protein_coding	11	12	11	10	10
VF_1743	I	1966282	1967307	-	1026	protein_coding	3	3	3	3	3
VF_1744	I	1967318	1967488	-	171	protein_coding	0	0	1	0	0
VF_1745	I	1967505	1968026	-	522	protein_coding	98	99	101	100	98
VF_1746	I	1968161	1968742	+	582	protein_coding	0	0	0	0	0
VF_1747	I	1968822	1969769	-	948	protein_coding	2	2	2	2	2
VF_1748	I	1970213	1973197	+	2985	protein_coding	25	25	24	24	24
VF_1749	I	1973374	1974921	+	1548	protein_coding	2	2	2	2	2
VF_1750	I	1975022	1975627	+	606	protein_coding	0	0	0	0	0
VF_1751	I	1975699	1977834	-	2136	protein_coding	8	10	8	8	8
VF_1752	I	1978009	1978656	-	648	protein_coding	8	9	9	9	8
VF_1753	I	1978761	1979828	-	1068	protein_coding	1	1	1	1	1
VF_1754	I	1979961	1982021	+	2061	protein_coding	7	7	6	6	6
VF_1755	I	1982146	1982850	-	705	protein_coding	4	4	3	3	3
VF_1756	I	1982962	1984131	-	1170	protein_coding	2	3	2	3	2
VF_1757	I	1984139	1984405	-	267	protein_coding	1	1	2	1	1
VF_1758	I	1984560	1984841	-	282	protein_coding	66	71	72	69	66
VF_1759	I	1984902	1986575	-	1674	protein_coding	558	574	570	573	557
VF_1760	I	1986671	1987345	-	675	protein_coding	15	18	17	18	15
VF_1761	I	1987504	1988784	-	1281	protein_coding	3	3	3	3	3
VF_1762	I	1988971	1989690	+	720	protein_coding	1	1	0	0	0
VF_1763	I	1989687	1990379	+	693	protein_coding	1	1	1	1	1
VF_1764	I	1990469	1990687	+	219	protein_coding	8	8	8	8	8
VF_1765	I	1990810	1993062	-	2253	protein_coding	31	34	33	33	31
VF_1766	I	1993105	1993425	-	321	protein_coding	2	2	2	2	2
VF_1767	I	1993824	1994045	+	222	protein_coding	13	13	13	13	13
VF_1768	I	1994155	1994697	+	543	protein_coding	0	0	0	0	0
VF_1769	I	1994750	1996207	-	1458	protein_coding	1	1	1	1	1
VF_1770	I	1996663	1997520	+	858	protein_coding	4	4	3	3	3
VF_1771	I	1997706	1999640	+	1935	protein_coding	10	11	10	10	10
VF_1773	I	1999771	2001042	+	1272	protein_coding	2	2	2	2	2
VF_1774	I	2001053	2002570	+	1518	protein_coding	3	3	3	3	3
VF_1775	I	2002651	2004879	-	2229	protein_coding	44	46	45	44	44
VF_1776	I	2005084	2005704	+	621	protein_coding	0	0	0	1	0
VF_2633	I	2005807	2005980	+	174	protein_coding	0	0	0	0	0
VF_1777	I	2006073	2006345	-	273	protein_coding	0	0	0	0	0
VF_1778	I	2006633	2008252	+	1620	protein_coding	0	0	0	0	0
VF_1779	I	2008278	2008613	-	336	protein_coding	0	0	0	0	0
VF_1780	I	2008659	2009432	-	774	protein_coding	0	0	0	0	0
VF_1781	I	2009446	2010594	-	1149	protein_coding	0	1	0	0	0
VF_1782	I	2010606	2012096	-	1491	protein_coding	0	0	0	0	0
VF_1783	I	2012284	2013822	+	1539	protein_coding	0	0	0	0	0
VF_1784	I	2013939	2015063	+	1125	protein_coding	5	5	5	5	5
VF_1785	I	2015075	2015692	+	618	protein_coding	2	2	2	1	2
VF_1786	I	2015762	2017132	+	1371	protein_coding	11	11	10	10	10
VF_1787	I	2017200	2018054	-	855	protein_coding	0	0	0	0	0
VF_2634	I	2018161	2018415	+	255	protein_coding	0	0	0	0	0
VF_1788	I	2018481	2018909	-	429	protein_coding	3	3	3	3	3
VF_1789	I	2019150	2021243	+	2094	protein_coding	0	0	0	0	0
VF_1790	I	2021369	2022565	+	1197	protein_coding	1	1	1	1	1
VF_1791	I	2022653	2023540	-	888	protein_coding	1	1	1	1	1
VF_1792	I	2023567	2024037	-	471	protein_coding	1	1	1	1	1
VF_1793	I	2024546	2026294	+	1749	protein_coding	1	1	1	1	1
VF_1794	I	2026398	2026898	+	501	protein_coding	5	4	5	4	4
VF_1795	I	2027090	2028139	-	1050	protein_coding	4	4	4	4	4
VF_1796	I	2028636	2029445	+	810	protein_coding	1	1	1	1	1
VF_1797	I	2029697	2030308	+	612	protein_coding	0	0	0	0	0
VF_1798	I	2030291	2031697	-	1407	protein_coding	0	0	0	0	0
VF_1799	I	2031969	2032910	-	942	protein_coding	3	3	3	3	3
VF_1800	I	2032989	2033414	+	426	protein_coding	4	3	3	3	3
VF_1801	I	2033493	2033753	-	261	protein_coding	3	3	3	3	3
VF_1802	I	2033761	2034291	-	531	protein_coding	0	0	0	0	0
VF_1803	I	2034482	2035015	+	534	protein_coding	0	0	0	0	0
VF_1804	I	2035121	2035762	+	642	protein_coding	1	1	1	1	1
VF_1805	I	2035926	2037011	-	1086	protein_coding	12	12	12	12	12
VF_2635	I	2037396	2037524	+	129	protein_coding	0	0	0	0	0
VF_1806	I	2037571	2038503	-	933	protein_coding	6	6	6	6	6
VF_1807	I	2038556	2039089	+	534	protein_coding	1	2	1	1	1
VF_1808	I	2039153	2039623	-	471	protein_coding	0	0	0	0	0
VF_1809	I	2039868	2042645	+	2778	protein_coding	4	3	3	3	3
VF_1810	I	2042713	2044812	-	2100	protein_coding	5	6	5	5	5
VF_1811	I	2044812	2046140	-	1329	protein_coding	2	2	2	2	2
VF_1812	I	2047021	2048247	+	1227	protein_coding	35	32	32	32	31
VF_1813	I	2048765	2050063	+	1299	protein_coding	3	3	3	3	3
VF_1814	I	2050225	2050830	+	606	protein_coding	0	0	0	0	0
VF_1815	I	2050906	2051688	-	783	protein_coding	0	0	0	0	0
VF_1816	I	2051848	2053065	-	1218	protein_coding	10	12	12	12	10
VF_1817	I	2053062	2053577	-	516	protein_coding	1	1	1	1	1
VF_1818	I	2053577	2054128	-	552	protein_coding	1	1	1	1	1
VF_1819	I	2054132	2056090	-	1959	protein_coding	7	7	7	7	7
VF_1820	I	2056087	2056572	-	486	protein_coding	0	0	0	0	0
VF_1821	I	2056569	2056775	-	207	protein_coding	1	1	1	1	1
VF_1822	I	2056799	2057551	-	753	protein_coding	3	3	3	2	3
VF_1823	I	2057595	2058263	-	669	protein_coding	0	0	0	0	0
VF_1824	I	2058264	2058878	-	615	protein_coding	0	1	0	0	0
VF_1825	I	2059158	2059619	-	462	protein_coding	16	17	16	17	16
VF_1826	I	2059619	2060113	-	495	protein_coding	8	8	8	8	8
VF_1828	I	2060142	2061200	-	1059	protein_coding	3	3	3	3	3
VF_1829	I	2061200	2061967	-	768	protein_coding	2	2	2	2	2
VF_1830	I	2061976	2063106	-	1131	protein_coding	10	10	10	10	10
VF_1831	I	2063122	2065329	-	2208	protein_coding	11	11	11	11	11
VF_1832	I	2065339	2066055	-	717	protein_coding	5	5	5	5	5
VF_1833	I	2066087	2066455	-	369	protein_coding	1	1	1	1	1
VF_1834	I	2066504	2067235	-	732	protein_coding	4	4	4	4	4
VF_1835	I	2067228	2068118	-	891	protein_coding	5	5	5	5	5
VF_1836	I	2068115	2069593	-	1479	protein_coding	1	2	1	1	1
VF_1837	I	2069627	2071720	-	2094	protein_coding	1	2	1	1	1
VF_1838	I	2072005	2072682	+	678	protein_coding	0	0	0	0	0
VF_1839	I	2072696	2073826	-	1131	protein_coding	0	0	0	0	0
VF_1840	I	2073872	2074654	-	783	protein_coding	0	0	0	0	0
VF_1841	I	2074692	2074961	-	270	protein_coding	1	1	1	1	1
VF_1842	I	2074971	2075840	-	870	protein_coding	0	0	0	0	0
VF_1843	I	2075827	2076213	-	387	protein_coding	1	1	1	1	1
VF_1844	I	2076237	2076626	-	390	protein_coding	0	0	0	0	0
VF_1845	I	2076649	2077683	-	1035	protein_coding	2	2	2	2	2
VF_1846	I	2077691	2078176	-	486	protein_coding	2	1	1	1	1
VF_1847	I	2078241	2079491	-	1251	protein_coding	1	1	1	1	1
VF_1848	I	2079663	2080106	-	444	protein_coding	1	1	1	1	1
VF_1849	I	2080117	2081436	-	1320	protein_coding	1	1	1	1	1
VF_1850	I	2081436	2082233	-	798	protein_coding	0	0	0	0	0
VF_1851	I	2082337	2083389	-	1053	protein_coding	3	3	3	3	3
VF_1852	I	2083382	2085115	-	1734	protein_coding	2	2	2	2	2
VF_1853	I	2085133	2085444	-	312	protein_coding	0	0	0	0	0
VF_1854	I	2085545	2086978	-	1434	protein_coding	0	0	0	0	0
VF_1855	I	2086982	2088043	-	1062	protein_coding	4	5	4	4	4
VF_1856	I	2088202	2089683	-	1482	protein_coding	24	24	24	24	24
VF_1858	I	2089872	2090282	-	411	protein_coding	1	3	3	1	1
VF_1859	I	2090298	2090588	-	291	protein_coding	2	2	2	2	2
VF_1860	I	2090620	2092590	-	1971	protein_coding	2	3	3	3	2
VF_1861	I	2092615	2093034	-	420	protein_coding	3	3	3	3	3
VF_1862	I	2093158	2094354	-	1197	protein_coding	21	23	24	24	21
VF_1863	I	2094540	2095667	-	1128	protein_coding	7	8	8	7	7
VF_1864	I	2096063	2097196	-	1134	protein_coding	7	8	7	7	7
VF_1865	I	2097594	2098727	-	1134	protein_coding	0	0	0	0	0
VF_1866	I	2099046	2100185	-	1140	protein_coding	32	33	33	33	32
VF_1867	I	2100804	2101997	-	1194	protein_coding	2	2	2	1	2
VF_1868	I	2102015	2103895	-	1881	protein_coding	14	15	16	15	14
VF_1869	I	2104165	2105184	-	1020	protein_coding	1	1	1	1	1
VF_1870	I	2105278	2106399	-	1122	protein_coding	4	3	3	3	3
VF_1871	I	2106402	2107193	-	792	protein_coding	2	3	2	2	2
VF_1872	I	2107206	2107994	-	789	protein_coding	0	0	0	0	0
VF_1873	I	2108049	2108798	-	750	protein_coding	4	4	4	4	4
VF_1874	I	2109013	2110311	-	1299	protein_coding	6	7	6	6	6
VF_1875	I	2110472	2111182	-	711	protein_coding	57	58	59	58	57
VF_1876	I	2111198	2111614	-	417	protein_coding	44	44	44	44	44
VF_1877	I	2111617	2112012	-	396	protein_coding	56	57	56	55	56
VF_1878	I	2112208	2113035	-	828	protein_coding	2	3	2	2	2
VF_1879	I	2113119	2114039	-	921	protein_coding	1	3	1	1	1
VF_1880	I	2114096	2114863	+	768	protein_coding	0	0	0	0	0
VF_1881	I	2115079	2115390	+	312	protein_coding	4	4	3	3	3
VF_1882	I	2115437	2115865	+	429	protein_coding	2	2	2	2	2
VF_1883	I	2116174	2116605	-	432	protein_coding	0	0	0	0	0
VF_1884	I	2116617	2117252	-	636	protein_coding	1	1	2	1	1
VF_1885	I	2117424	2118560	+	1137	protein_coding	2	2	2	2	2
VF_1886	I	2118702	2120153	+	1452	protein_coding	0	0	0	0	0
VF_2636	I	2120235	2120408	+	174	protein_coding	0	1	0	0	0
VF_1887	I	2120518	2121942	-	1425	protein_coding	8	8	8	8	8
VF_1888	I	2122112	2122909	-	798	protein_coding	2	2	2	2	2
VF_1889	I	2122998	2124050	-	1053	protein_coding	7	2	7	2	2
VF_1890	I	2124578	2126584	-	2007	protein_coding	1	2	2	2	1
VF_1891	I	2126676	2127752	-	1077	protein_coding	8	8	8	8	8
VF_1892	I	2127962	2128714	+	753	protein_coding	1	1	1	1	1
VF_1893	I	2128845	2129813	+	969	protein_coding	7	7	7	7	7
VF_1894	I	2130134	2130391	+	258	protein_coding	9	9	9	9	9
VF_1895	I	2130447	2132171	+	1725	protein_coding	37	36	36	36	35
VF_1897	I	2132246	2132755	+	510	protein_coding	45	41	41	41	41
VF_1898	I	2132894	2133799	-	906	protein_coding	4	4	4	4	4
VF_1899	I	2133882	2134274	-	393	protein_coding	1	1	1	1	1
VF_1900	I	2134291	2134740	-	450	protein_coding	1	2	1	1	1
VF_1901	I	2134945	2135304	+	360	protein_coding	1	1	1	1	1
VF_1902	I	2135390	2135521	-	132	protein_coding	0	0	0	0	0
VF_1903	I	2135531	2136106	-	576	protein_coding	9	9	9	9	9
VF_1904	I	2136139	2136612	-	474	protein_coding	6	7	7	7	6
VF_1905	I	2136688	2139177	-	2490	protein_coding	37	37	37	38	37
VF_1906	I	2139174	2139458	-	285	protein_coding	0	0	0	0	0
VF_1907	I	2139452	2139976	-	525	protein_coding	3	3	3	3	3
VF_1908	I	2140164	2141855	+	1692	protein_coding	1	2	1	1	1
VF_1909	I	2141876	2142487	+	612	protein_coding	1	1	1	1	1
VF_1910	I	2142489	2142818	+	330	protein_coding	0	0	0	0	0
VF_1911	I	2142939	2143220	-	282	protein_coding	1	1	1	1	1
VF_1912	I	2143387	2143671	-	285	protein_coding	0	0	0	0	0
VF_1913	I	2143857	2144216	+	360	protein_coding	1	1	1	1	1
VF_1914	I	2144250	2145383	+	1134	protein_coding	4	4	4	4	4
VF_1915	I	2145442	2146110	+	669	protein_coding	1	2	1	1	1
VF_1916	I	2146113	2146322	+	210	protein_coding	0	0	0	0	0
VF_1917	I	2146351	2147403	-	1053	protein_coding	9	8	8	9	8
VF_1918	I	2147415	2148296	-	882	protein_coding	11	11	11	11	11
VF_1919	I	2148568	2149095	+	528	protein_coding	0	0	0	0	0
VF_1920	I	2149194	2149664	+	471	protein_coding	12	11	12	11	11
VF_1921	I	2149722	2150786	-	1065	protein_coding	1	1	1	1	1
VF_2637	I	2150795	2151016	-	222	protein_coding	0	0	0	0	0
VF_1922	I	2151175	2152629	+	1455	protein_coding	2	2	2	2	2
VF_1923	I	2152645	2152995	+	351	protein_coding	1	1	1	1	1
VF_1924	I	2153060	2153488	+	429	protein_coding	6	5	5	5	5
VF_1925	I	2153564	2154739	-	1176	protein_coding	8	8	8	8	8
VF_1926	I	2154976	2156196	+	1221	protein_coding	5	5	5	5	5
VF_1927	I	2156288	2156932	-	645	protein_coding	21	22	22	22	21
VF_1928	I	2157140	2158180	+	1041	protein_coding	1	1	1	1	1
VF_1929	I	2158304	2158945	+	642	protein_coding	1	1	1	1	1
VF_1930	I	2159004	2159837	-	834	protein_coding	4	5	4	4	4
VF_1931	I	2159910	2160491	-	582	protein_coding	6	5	5	5	5
VF_1932	I	2160834	2163281	+	2448	protein_coding	6	6	6	6	6
VF_2638	I	2163350	2163526	-	177	protein_coding	2	2	2	2	2
VF_1934	I	2163699	2164961	-	1263	protein_coding	0	0	1	1	0
VF_1935	I	2164972	2165703	-	732	protein_coding	0	1	0	1	0
VF_1936	I	2165741	2166214	+	474	protein_coding	1	1	1	1	1
VF_1937	I	2166211	2166954	-	744	protein_coding	0	1	0	0	0
VF_1938	I	2167002	2167760	+	759	protein_coding	0	0	0	0	0
VF_1939	I	2167852	2169405	+	1554	protein_coding	1	1	1	1	1
VF_1940	I	2169402	2170094	+	693	protein_coding	5	5	5	5	5
VF_1941	I	2170075	2170941	-	867	protein_coding	1	3	1	1	1
VF_1942	I	2171059	2171397	-	339	protein_coding	2	2	2	2	2
VF_1943	I	2171540	2171851	-	312	protein_coding	3	2	2	2	2
VF_1945	I	2171903	2173273	-	1371	protein_coding	2	2	2	1	3
VF_1946	I	2173344	2174303	-	960	protein_coding	15	17	17	15	17
VF_1947	I	2174355	2177834	-	3480	protein_coding	5	5	5	5	6
VF_1948	I	2177834	2178457	-	624	protein_coding	0	0	0	0	0
VF_1949	I	2178462	2179613	-	1152	protein_coding	2	2	2	2	3
VF_1950	I	2179682	2180470	-	789	protein_coding	15	15	15	15	15
VF_1951	I	2180473	2180925	-	453	protein_coding	4	4	4	4	4
VF_1952	I	2181053	2182072	-	1020	protein_coding	21	22	22	21	22
VF_1953	I	2182081	2182596	-	516	protein_coding	10	10	10	10	10
VF_1954	I	2182671	2185100	-	2430	protein_coding	5	5	6	5	6
VF_1955	I	2185130	2186488	-	1359	protein_coding	2	2	2	2	2
VF_1956	I	2186491	2187693	-	1203	protein_coding	0	0	0	0	0
VF_1957	I	2187800	2188579	-	780	protein_coding	2	2	2	2	2
VF_1958	I	2188643	2189416	-	774	protein_coding	2	2	2	2	2
VF_1959	I	2189538	2190095	-	558	protein_coding	21	23	22	22	24
VF_1960	I	2190131	2190862	-	732	protein_coding	4	5	4	4	4
VF_1961	I	2191015	2191860	-	846	protein_coding	67	69	68	70	70
VF_1962	I	2191994	2192722	-	729	protein_coding	124	130	127	129	131
VF_1963	I	2193082	2193909	+	828	protein_coding	13	13	13	13	13
VF_1964	I	2193968	2196589	+	2622	protein_coding	0	0	0	0	0
VF_1965	I	2196729	2197109	+	381	protein_coding	1	1	1	1	1
VF_1966	I	2197178	2198128	-	951	protein_coding	9	9	9	9	9
VF_1967	I	2198141	2199997	-	1857	protein_coding	5	6	6	6	6
VF_1968	I	2200051	2200386	-	336	protein_coding	7	9	7	9	9
VF_1969	I	2200481	2201608	-	1128	protein_coding	7	8	7	7	7
VF_1970	I	2201822	2202874	-	1053	protein_coding	1	0	0	0	0
VF_1971	I	2203107	2203550	+	444	protein_coding	1	1	1	1	1
VF_1972	I	2203631	2204959	-	1329	protein_coding	4	6	4	4	5
VF_1973	I	2204974	2206578	-	1605	protein_coding	0	1	0	0	0
VF_1974	I	2207153	2208052	-	900	protein_coding	4	3	3	3	4
VF_1975	I	2208198	2208806	+	609	protein_coding	179	169	166	167	165
VF_1976	I	2209087	2209830	+	744	protein_coding	0	1	0	0	1
VF_1977	I	2209887	2210249	-	363	protein_coding	12	12	12	12	12
VF_1978	I	2210306	2210941	-	636	protein_coding	0	0	0	0	0
VF_1979	I	2211249	2212178	+	930	protein_coding	0	0	0	0	0
VF_1980	I	2212697	2213206	+	510	protein_coding	0	0	0	0	0
[truncated: 1,978 more rows]

## Sheet: SRR11648417
SRR11648417
Geneid	Chr	Start	End	Strand	Length	biotype	BBMAP	BOWTIE2	BWA	MINIMAP2	SEGEMEHL
VF_0001	I	313	747	-	435	protein_coding	0	0	0	0	0
VF_0002	I	817	2184	-	1368	protein_coding	5	6	5	5	5
VF_0003	I	2281	3906	-	1626	protein_coding	31	33	33	32	31
VF_0004	I	4133	4486	-	354	protein_coding	5	5	5	5	5
VF_0005	I	4502	4636	-	135	protein_coding	40	41	40	40	40
VF_0006	I	4822	5559	-	738	protein_coding	0	1	0	0	0
VF_0007	I	5556	6227	-	672	protein_coding	0	0	0	0	0
VF_0008	I	6352	7104	-	753	protein_coding	2	2	2	2	2
VF_0009	I	7401	8810	+	1410	protein_coding	6	5	6	5	5
VF_0010	I	8843	9943	+	1101	protein_coding	7	7	7	7	7
VF_0011	I	9957	11036	+	1080	protein_coding	19	18	18	18	18
VF_0012	I	11054	13471	+	2418	protein_coding	48	48	48	48	48
VF_0013	I	13895	14329	+	435	protein_coding	8	8	8	8	8
VF_0014	I	14539	15786	-	1248	protein_coding	2	2	2	2	2
VF_0015	I	16015	16935	+	921	protein_coding	12	11	11	11	10
VF_0016	I	16938	19004	+	2067	protein_coding	24	25	23	23	23
VF_0017	I	19150	20790	+	1641	protein_coding	7	7	7	7	7
VF_0018	I	20925	21176	+	252	protein_coding	13	13	13	13	13
VF_0019	I	21222	21473	-	252	protein_coding	5	5	5	5	5
VF_0020	I	21659	21850	+	192	protein_coding	0	0	0	0	0
VF_0021	I	21997	22938	+	942	protein_coding	1	1	1	1	1
VF_0022	I	23063	23509	+	447	protein_coding	0	0	0	0	0
VF_0023	I	23656	24636	-	981	protein_coding	8	8	8	8	8
VF_0024	I	25396	26625	-	1230	protein_coding	4	4	4	4	4
VF_0025	I	26573	28750	-	2178	protein_coding	6	6	6	6	6
VF_0026	I	28993	29610	+	618	protein_coding	0	0	0	0	0
VF_0027	I	29667	31124	+	1458	protein_coding	1	1	1	1	1
VF_0028	I	31157	31681	+	525	protein_coding	2	2	2	2	2
VF_0029	I	32310	35063	+	2754	protein_coding	1	1	1	1	1
VF_0030	I	35144	35338	+	195	protein_coding	0	0	0	0	0
VF_0031	I	35637	37016	+	1380	protein_coding	2	3	2	2	2
VF_0032	I	37617	39551	+	1935	protein_coding	1	1	1	1	1
VF_0033	I	39622	40281	+	660	protein_coding	0	0	0	0	0
VF_0034	I	40274	41107	+	834	protein_coding	2	2	2	2	2
VF_2576	I	41100	41312	+	213	protein_coding	0	0	0	0	0
VF_0035	I	41314	42084	+	771	protein_coding	0	0	0	0	0
VF_0036	I	42095	43210	+	1116	protein_coding	1	1	1	1	1
VF_0037	I	43328	45775	-	2448	protein_coding	5	6	6	6	5
VF_0038	I	46035	47828	-	1794	protein_coding	5	6	5	5	5
VF_0040	I	47933	48898	-	966	protein_coding	0	1	0	0	0
VF_0041	I	48996	50225	+	1230	protein_coding	26	27	26	26	26
VF_0042	I	50347	50637	+	291	protein_coding	6	6	6	6	6
VF_0043	I	50759	51688	-	930	protein_coding	0	0	0	0	0
VF_0044	I	51789	53309	+	1521	protein_coding	3	3	3	3	3
VF_0046	I	53367	54131	+	765	protein_coding	11	10	9	10	9
VF_0047	I	54143	54766	+	624	protein_coding	1	1	1	1	1
VF_0048	I	54763	56397	+	1635	protein_coding	7	7	7	7	7
VF_0049	I	56449	56697	+	249	protein_coding	4	4	4	4	4
VF_0050	I	56701	57081	+	381	protein_coding	12	12	12	12	12
VF_0051	I	57084	57839	+	756	protein_coding	12	12	12	12	12
VF_0052	I	59230	59991	-	762	protein_coding	1	1	1	1	1
VF_0053	I	60143	61159	+	1017	protein_coding	37	34	33	32	34
VF_0054	I	61453	62946	-	1494	protein_coding	8	9	8	9	8
VF_0056	I	62980	64278	-	1299	protein_coding	17	18	19	20	16
VF_0057	I	64391	64717	+	327	protein_coding	23	21	22	22	21
VF_0058	I	64957	66216	+	1260	protein_coding	14	13	14	13	13
VF_0059	I	66374	67369	+	996	protein_coding	2	2	2	2	2
VF_0060	I	67471	69315	+	1845	protein_coding	6	5	6	5	5
VF_0061	I	69479	69742	+	264	protein_coding	1	1	1	1	1
VF_0062	I	69839	70549	+	711	protein_coding	3	3	3	3	3
VF_0063	I	70627	71811	-	1185	protein_coding	1	1	1	1	1
VF_0064	I	71808	72980	-	1173	protein_coding	6	6	6	6	6
VF_0065	I	72977	73738	-	762	protein_coding	1	1	1	1	1
VF_0066	I	73741	74676	-	936	protein_coding	6	6	6	6	6
VF_0067	I	75012	77459	+	2448	protein_coding	1	3	1	1	1
VF_0068	I	77544	79745	+	2202	protein_coding	8	7	7	7	7
VF_0069	I	80164	81279	-	1116	protein_coding	0	0	0	0	0
VF_0070	I	81298	83133	+	1836	protein_coding	0	0	0	0	0
VF_0071	I	83137	83427	+	291	protein_coding	0	0	0	0	0
VF_0072	I	83482	84846	-	1365	protein_coding	23	23	24	24	23
VF_0073	I	85190	85861	+	672	protein_coding	3	3	2	2	2
VF_0074	I	86562	89360	+	2799	protein_coding	18	18	17	17	18
VF_0075	I	90085	90732	-	648	protein_coding	3	3	3	3	3
VF_0076	I	91021	91638	+	618	protein_coding	24	24	24	24	24
VF_0077	I	91793	92434	+	642	protein_coding	3	4	3	3	3
VF_0078	I	92434	92979	+	546	protein_coding	0	0	0	0	0
VF_0079	I	92982	93473	+	492	protein_coding	2	2	2	2	2
VF_0080	I	93582	94955	+	1374	protein_coding	6	6	6	6	6
VF_0081	I	95145	95606	-	462	protein_coding	1	1	1	1	1
VF_0082	I	95747	96526	+	780	protein_coding	6	6	6	6	6
VF_0083	I	96523	96948	-	426	protein_coding	15	15	15	15	15
VF_0084	I	97131	97658	+	528	protein_coding	21	20	20	19	19
VF_0085	I	97739	98092	+	354	protein_coding	3	3	3	3	3
VF_0086	I	98141	99325	+	1185	protein_coding	3	3	3	3	3
VF_0087	I	99442	101937	+	2496	protein_coding	3	3	3	3	3
VF_0088	I	101927	102526	-	600	protein_coding	1	1	1	1	1
VF_0089	I	102526	103536	-	1011	protein_coding	1	2	1	1	1
VF_0090	I	103693	104328	+	636	protein_coding	6	6	6	6	6
VF_0091	I	104345	106810	-	2466	protein_coding	2	1	1	1	1
VF_2580	I	106809	107000	+	192	protein_coding	0	0	0	0	0
VF_0093	I	107132	108133	-	1002	protein_coding	14	15	14	14	14
VF_0094	I	108298	110856	-	2559	protein_coding	3	3	3	3	3
VF_0095	I	110973	112376	-	1404	protein_coding	0	0	0	0	0
VF_0096	I	112415	113473	-	1059	protein_coding	1	1	1	1	1
VF_0097	I	113550	114086	-	537	protein_coding	2	2	2	2	2
VF_0098	I	114336	115745	-	1410	protein_coding	19	20	19	19	19
VF_0099	I	116283	118115	+	1833	protein_coding	22	21	21	21	20
VF_0100	I	118412	119344	+	933	protein_coding	1	1	1	1	1
VF_0101	I	119316	119750	+	435	protein_coding	0	0	0	0	0
VF_0102	I	120268	121167	+	900	protein_coding	2	2	2	2	2
VF_0103	I	121501	122190	-	690	protein_coding	0	0	0	0	0
VF_0104	I	122442	124565	-	2124	protein_coding	17	17	17	17	17
VF_0105	I	124616	124888	-	273	protein_coding	12	12	12	12	12
VF_0106	I	124997	125620	-	624	protein_coding	5	5	5	5	5
VF_0107	I	125849	126274	+	426	protein_coding	1	0	0	0	0
VF_0108	I	126471	126851	+	381	protein_coding	0	0	0	0	0
VF_0109	I	127083	128015	+	933	protein_coding	0	0	0	0	0
VF_0110	I	128097	128960	-	864	protein_coding	11	12	11	11	11
VF_0111	I	129121	129837	+	717	protein_coding	1	2	1	1	1
VF_0112	I	130080	130727	+	648	protein_coding	2	3	2	2	2
VF_0113	I	130754	131518	-	765	protein_coding	2	2	2	2	2
VF_0114	I	131703	132422	+	720	protein_coding	3	3	3	3	3
VF_0115	I	132855	134159	+	1305	protein_coding	1	2	1	1	1
VF_0116	I	134406	135797	-	1392	protein_coding	1	0	0	0	0
VF_0117	I	136161	136880	-	720	protein_coding	1	0	0	0	0
VF_0118	I	136909	137682	+	774	protein_coding	1	1	1	1	1
VF_0119	I	137709	138188	+	480	protein_coding	3	3	3	3	3
VF_0120	I	138384	140699	-	2316	protein_coding	10	10	10	10	10
VF_0121	I	140927	141400	-	474	protein_coding	0	0	0	0	0
VF_0122	I	141419	142357	-	939	protein_coding	3	3	3	3	3
VF_0124	I	142382	142972	-	591	protein_coding	3	3	2	2	2
VF_0125	I	143127	144356	-	1230	protein_coding	4	5	4	4	4
VF_0126	I	144577	145251	+	675	protein_coding	16	15	14	14	14
VF_0127	I	145447	145683	+	237	protein_coding	141	139	136	136	138
VF_0128	I	145698	145865	+	168	protein_coding	136	133	132	132	131
VF_0129	I	146326	146781	+	456	protein_coding	0	0	0	0	0
VF_0130	I	147021	147839	+	819	protein_coding	0	0	0	0	0
VF_0131	I	147864	149843	+	1980	protein_coding	0	0	0	0	0
VF_0132	I	149887	150375	-	489	protein_coding	2	2	2	2	2
VF_0133	I	150368	151396	-	1029	protein_coding	2	3	2	2	3
VF_0134	I	151399	152184	-	786	protein_coding	2	2	2	2	2
VF_0135	I	152194	153237	-	1044	protein_coding	2	3	2	2	2
VF_0136	I	153432	154136	+	705	protein_coding	0	0	0	0	0
VF_0137	I	154245	156020	+	1776	protein_coding	3	4	3	3	4
VF_0138	I	156188	157444	-	1257	protein_coding	1	1	1	1	5
VF_0139	I	157441	158466	-	1026	protein_coding	2	2	2	2	2
VF_0140	I	158549	159739	+	1191	protein_coding	6	6	6	6	6
VF_0141	I	159763	160908	+	1146	protein_coding	9	9	9	9	11
VF_0142	I	160943	162127	+	1185	protein_coding	4	4	4	4	4
VF_0143	I	162135	163208	+	1074	protein_coding	1	1	0	0	2
VF_0144	I	163201	163845	+	645	protein_coding	1	0	0	0	2
VF_0145	I	163861	164919	+	1059	protein_coding	3	3	3	3	5
VF_0146	I	164925	165905	+	981	protein_coding	2	3	2	2	2
VF_0147	I	165921	166610	+	690	protein_coding	4	2	3	2	6
VF_0148	I	166610	167380	+	771	protein_coding	2	3	2	2	3
VF_0149	I	167389	168558	+	1170	protein_coding	2	2	2	2	2
VF_0150	I	168574	169551	-	978	protein_coding	0	0	0	0	0
VF_0151	I	169555	170787	-	1233	protein_coding	0	0	0	0	0
VF_0152	I	170815	171756	-	942	protein_coding	3	3	3	3	3
VF_0153	I	172424	173896	+	1473	protein_coding	1	1	0	0	2
VF_0154	I	173982	174335	+	354	protein_coding	0	0	0	0	0
VF_0155	I	174458	175102	+	645	protein_coding	3	2	2	2	6
VF_0157	I	175293	177545	-	2253	protein_coding	4	4	4	4	4
VF_0158	I	177549	178310	-	762	protein_coding	1	2	1	1	1
VF_0160	I	178353	179027	-	675	protein_coding	0	1	0	0	0
VF_0161	I	179151	179399	-	249	protein_coding	63	67	69	65	63
VF_0162	I	179873	181024	+	1152	protein_coding	3	3	3	3	3
VF_0163	I	181185	181535	+	351	protein_coding	0	0	0	0	0
VF_0164	I	181890	182330	+	441	protein_coding	4	4	4	4	4
VF_0165	I	182615	184777	+	2163	protein_coding	3	4	3	3	3
VF_0166	I	184859	185953	+	1095	protein_coding	5	5	5	5	8
VF_0167	I	185953	186852	+	900	protein_coding	1	2	1	1	1
VF_0168	I	186852	187409	+	558	protein_coding	1	1	1	1	1
VF_0169	I	187411	188226	+	816	protein_coding	0	0	0	0	0
VF_0170	I	188230	189483	+	1254	protein_coding	0	1	0	0	2
VF_0171	I	189505	190824	+	1320	protein_coding	0	0	0	0	2
VF_0172	I	190805	191437	+	633	protein_coding	0	0	0	0	0
VF_0173	I	191442	192389	+	948	protein_coding	0	0	0	0	0
VF_2581	I	192382	193521	+	1140	protein_coding	1	0	0	0	2
VF_0174	I	193521	194513	+	993	protein_coding	1	1	1	1	3
VF_0175	I	194489	195304	+	816	protein_coding	4	3	3	3	5
VF_0176	I	195317	196114	+	798	protein_coding	4	4	4	4	4
VF_0177	I	196117	196680	+	564	protein_coding	2	2	2	2	2
VF_0178	I	196684	197436	+	753	protein_coding	2	2	2	2	2
VF_0179	I	197437	198369	+	933	protein_coding	4	4	4	4	4
VF_0180	I	198615	199706	+	1092	protein_coding	3	3	3	2	3
VF_0181	I	200281	201246	+	966	protein_coding	3	2	2	2	4
VF_0182	I	201269	202042	+	774	protein_coding	3	2	2	2	4
VF_0183	I	202046	203128	+	1083	protein_coding	7	5	5	5	9
VF_0184	I	203128	204441	+	1314	protein_coding	14	14	14	14	16
VF_0185	I	204457	206157	+	1701	protein_coding	1	1	1	1	2
VF_0186	I	206135	207157	+	1023	protein_coding	2	3	2	2	2
VF_0187	I	207231	208160	+	930	protein_coding	3	3	3	3	3
VF_0188	I	208195	209184	+	990	protein_coding	1	1	1	1	1
VF_0189	I	209171	210448	+	1278	protein_coding	1	0	0	0	2
VF_0190	I	210438	211541	+	1104	protein_coding	1	7	1	1	1
VF_0191	I	211619	212656	+	1038	protein_coding	4	4	4	4	4
VF_0192	I	212656	213759	+	1104	protein_coding	8	8	8	8	8
VF_0193	I	213769	214899	+	1131	protein_coding	3	3	3	3	3
VF_0194	I	214868	216112	+	1245	protein_coding	2	3	2	2	4
VF_0195	I	216109	217020	+	912	protein_coding	4	4	4	4	4
VF_0196	I	217017	217565	+	549	protein_coding	2	2	2	2	2
VF_0197	I	217580	219487	+	1908	protein_coding	4	4	4	3	6
VF_0200	I	221197	222150	+	954	protein_coding	1	1	1	1	1
VF_0201	I	222273	223280	+	1008	protein_coding	16	16	15	15	17
VF_0202	I	223608	225140	-	1533	protein_coding	18	18	18	18	18
VF_0203	I	225513	227012	-	1500	protein_coding	1	2	1	1	1
VF_0204	I	227164	227454	+	291	protein_coding	2	2	2	2	2
VF_0205	I	227532	229178	+	1647	protein_coding	67	63	65	63	69
VF_0206	I	229534	230304	-	771	protein_coding	30	31	30	31	30
VF_0207	I	230573	230917	+	345	protein_coding	0	0	0	0	0
VF_0208	I	230932	231285	-	354	protein_coding	3	3	2	2	3
VF_0209	I	232010	233017	-	1008	protein_coding	4	5	5	5	4
VF_0210	I	233385	233627	+	243	protein_coding	37	36	36	36	38
VF_0211	I	234115	234612	-	498	protein_coding	7	7	8	7	7
VF_0212	I	234737	235645	-	909	protein_coding	1	0	0	0	0
VF_0214	I	235728	236597	-	870	protein_coding	5	5	5	5	5
VF_0215	I	236700	236960	-	261	protein_coding	0	0	0	0	0
VF_0216	I	236988	237956	-	969	protein_coding	1	1	1	1	1
VF_0217	I	237962	238468	-	507	protein_coding	1	0	0	0	0
VF_0218	I	238452	240383	-	1932	protein_coding	4	4	4	4	6
VF_0219	I	240600	241142	+	543	protein_coding	0	0	0	0	0
VF_0220	I	241142	242932	+	1791	protein_coding	2	2	2	2	2
VF_0222	I	242968	243162	+	195	protein_coding	10	10	10	10	10
VF_0223	I	243219	243872	+	654	protein_coding	20	18	17	17	25
VF_0224	I	243991	244215	-	225	protein_coding	0	0	0	0	0
VF_0225	I	244215	245228	-	1014	protein_coding	1	1	1	1	1
VF_0226	I	245452	246246	+	795	protein_coding	37	37	36	36	42
VF_0227	I	246417	247121	+	705	protein_coding	0	0	0	0	0
VF_0228	I	247118	247510	+	393	protein_coding	0	0	0	0	0
VF_0229	I	247545	247901	+	357	protein_coding	0	0	0	0	0
VF_2582	I	247902	248192	+	291	protein_coding	2	2	2	2	2
VF_0230	I	248356	248730	+	375	protein_coding	211	203	202	203	218
VF_0231	I	248825	249295	+	471	protein_coding	118	115	114	116	119
VF_2583	I	249261	249449	+	189	protein_coding	0	0	0	0	0
VF_0232	I	249427	251523	+	2097	protein_coding	178	174	173	173	184
VF_0233	I	251632	252816	+	1185	protein_coding	3204	1834	1838	1789	3434
VF_0234	I	253229	253540	+	312	protein_coding	233	222	221	222	244
VF_0235	I	253553	254182	+	630	protein_coding	357	345	342	340	370
VF_0237	I	254200	254802	+	603	protein_coding	216	211	210	209	218
VF_0238	I	254799	255101	+	303	protein_coding	124	116	117	114	133
VF_0239	I	255117	255941	+	825	protein_coding	320	311	311	307	328
VF_0240	I	255961	256239	+	279	protein_coding	142	135	136	136	150
VF_0241	I	256250	256582	+	333	protein_coding	277	272	273	270	286
VF_0242	I	256602	257300	+	699	protein_coding	200	191	194	191	208
VF_0243	I	257312	257722	+	411	protein_coding	228	227	220	221	235
VF_0244	I	257722	257913	+	192	protein_coding	141	137	135	135	147
VF_0245	I	257913	258167	+	255	protein_coding	72	69	69	68	75
VF_0246	I	258332	258703	+	372	protein_coding	112	108	108	107	116
VF_0248	I	258717	259031	+	315	protein_coding	124	118	120	117	129
VF_0249	I	259046	259582	+	537	protein_coding	159	152	150	151	165
VF_0250	I	259604	259909	+	306	protein_coding	78	76	77	71	80
VF_0251	I	259939	260331	+	393	protein_coding	102	98	97	97	108
VF_0252	I	260344	260877	+	534	protein_coding	126	117	117	113	133
VF_0253	I	260887	261240	+	354	protein_coding	83	82	81	82	85
VF_0254	I	261255	261755	+	501	protein_coding	100	98	100	100	101
VF_0255	I	261761	261940	+	180	protein_coding	35	35	34	34	36
VF_0256	I	261946	262380	+	435	protein_coding	342	332	332	329	350
VF_0257	I	262401	263732	+	1332	protein_coding	459	441	439	431	482
VF_0258	I	263763	263876	+	114	protein_coding	29	28	27	28	31
VF_0259	I	264026	264382	+	357	protein_coding	227	222	222	222	230
VF_0260	I	264404	264793	+	390	protein_coding	300	293	288	288	314
VF_0261	I	264825	265445	+	621	protein_coding	590	561	561	556	622
VF_0262	I	265469	266458	+	990	protein_coding	782	763	763	757	803
VF_0263	I	266495	266875	+	381	protein_coding	187	177	176	176	195
VF_0264	I	266962	267972	-	1011	protein_coding	19	21	21	20	19
VF_0265	I	268157	269536	+	1380	protein_coding	2	2	2	2	4
VF_0266	I	269539	270156	+	618	protein_coding	0	0	0	0	0
VF_0267	I	270371	271387	+	1017	protein_coding	1	1	1	1	3
VF_0268	I	271429	273033	+	1605	protein_coding	0	1	0	0	2
VF_0269	I	273033	273737	+	705	protein_coding	0	0	0	0	0
VF_0270	I	273931	276789	+	2859	protein_coding	5	4	4	4	4
VF_0271	I	276904	277641	+	738	protein_coding	1	1	1	1	1
VF_0272	I	277693	278130	-	438	protein_coding	2	2	2	2	2
VF_0273	I	278182	280761	-	2580	protein_coding	15	16	16	16	17
VF_0274	I	281055	282029	-	975	protein_coding	78	81	83	81	77
VF_0275	I	282360	282830	-	471	protein_coding	2	2	2	2	2
VF_0276	I	283104	284039	+	936	protein_coding	68	65	66	66	71
VF_0277	I	284128	285099	-	972	protein_coding	3	3	3	3	3
VF_0278	I	285376	285687	+	312	protein_coding	135	134	133	134	136
VF_0279	I	285705	285962	+	258	protein_coding	43	44	43	43	43
VF_0280	I	286199	287371	+	1173	protein_coding	8	8	8	8	8
VF_0281	I	287505	288275	+	771	protein_coding	0	1	0	0	0
VF_0283	I	288268	288759	+	492	protein_coding	0	0	0	0	0
VF_0284	I	288794	289261	+	468	protein_coding	0	0	0	0	0
VF_0285	I	289516	290331	-	816	protein_coding	1	1	1	0	2
VF_0286	I	290404	291222	-	819	protein_coding	3	3	3	3	3
VF_0287	I	291219	292223	-	1005	protein_coding	3	3	3	3	3
VF_0288	I	292201	293514	-	1314	protein_coding	3	3	3	3	3
VF_0289	I	293582	295942	-	2361	protein_coding	8	8	8	8	8
VF_0290	I	296149	297000	+	852	protein_coding	4	4	4	4	4
VF_0291	I	297067	297846	-	780	protein_coding	3	3	3	3	3
VF_0292	I	297969	298571	-	603	protein_coding	2	2	2	2	2
VF_0293	I	298584	299999	-	1416	protein_coding	13	14	13	13	13
VF_0294	I	300015	301106	-	1092	protein_coding	4	4	4	4	4
VF_0295	I	301188	302735	-	1548	protein_coding	3	3	3	3	3
VF_2584	I	302847	302909	-	63	protein_coding	0	0	0	0	0
VF_0296	I	303219	303863	+	645	protein_coding	0	0	0	0	0
VF_0297	I	303850	305169	+	1320	protein_coding	1	1	1	1	1
VF_0298	I	305166	308270	+	3105	protein_coding	1	3	1	1	1
VF_0300	I	308282	309283	-	1002	protein_coding	0	0	0	0	0
VF_0301	I	309465	310862	+	1398	protein_coding	3	3	3	3	3
VF_0302	I	310875	311957	+	1083	protein_coding	6	6	6	6	9
VF_0303	I	311957	313174	+	1218	protein_coding	0	1	0	0	0
VF_0304	I	313389	315041	+	1653	protein_coding	10	10	10	10	10
VF_0305	I	315198	315659	-	462	protein_coding	0	0	0	0	0
VF_0306	I	315687	316136	-	450	protein_coding	1	1	1	1	1
VF_0307	I	316316	317302	+	987	protein_coding	3	3	3	3	3
VF_0308	I	317421	318122	+	702	protein_coding	6	6	6	6	6
VF_0309	I	318294	318524	+	231	protein_coding	1	0	0	0	2
VF_0310	I	318660	320474	+	1815	protein_coding	0	0	0	0	0
VF_0311	I	320474	322204	+	1731	protein_coding	2	2	2	2	2
VF_0312	I	322197	322958	+	762	protein_coding	0	0	0	0	0
VF_0313	I	323046	323510	-	465	protein_coding	0	0	0	0	0
VF_0314	I	323634	324254	-	621	protein_coding	49	51	49	50	49
VF_0315	I	324394	325044	+	651	protein_coding	3	2	2	2	6
VF_0316	I	325081	325923	-	843	protein_coding	0	0	0	0	0
VF_0317	I	325925	326377	-	453	protein_coding	0	0	0	0	0
VF_0318	I	326444	327013	-	570	protein_coding	0	0	0	0	0
VF_0319	I	327130	329112	-	1983	protein_coding	25	28	27	26	25
VF_0320	I	329521	330429	+	909	protein_coding	0	0	0	0	0
VF_0321	I	330459	331895	+	1437	protein_coding	0	0	0	0	0
VF_0322	I	331907	333634	+	1728	protein_coding	0	0	0	0	0
VF_0323	I	333649	334263	+	615	protein_coding	0	0	0	0	0
VF_0324	I	334347	335282	-	936	protein_coding	0	0	0	0	0
VF_0325	I	335554	336039	-	486	protein_coding	1	1	1	1	1
VF_0326	I	336051	337310	-	1260	protein_coding	1	2	1	1	1
VF_0327	I	337307	337993	-	687	protein_coding	0	0	0	0	0
VF_0328	I	338030	338674	-	645	protein_coding	0	0	0	0	6
VF_2585	I	338765	338875	+	111	protein_coding	0	0	0	0	0
VF_2586	I	338868	338933	+	66	protein_coding	1	1	1	1	1
VF_0329	I	339080	339631	-	552	protein_coding	18	19	19	19	18
VF_0330	I	339845	340054	+	210	protein_coding	8	8	8	8	8
VF_0331	I	340108	340686	-	579	protein_coding	1	1	1	1	1
VF_0332	I	340801	342522	+	1722	protein_coding	3	3	3	3	3
VF_0333	I	342519	346319	+	3801	protein_coding	2	3	2	2	8
VF_0336	I	358299	359576	-	1278	protein_coding	1	1	1	1	1
VF_0337	I	359759	363439	+	3681	protein_coding	5	5	5	5	9
VF_0338	I	363505	364857	-	1353	protein_coding	2	1	1	1	1
VF_0339	I	365309	366421	+	1113	protein_coding	1	3	1	1	7
VF_0340	I	366473	368233	-	1761	protein_coding	0	2	0	0	0
VF_0341	I	368330	371155	-	2826	protein_coding	17	18	17	18	19
VF_0342	I	371327	372196	-	870	protein_coding	7	7	7	7	7
VF_0343	I	372377	372781	-	405	protein_coding	1	1	1	1	1
VF_0344	I	372768	373901	-	1134	protein_coding	0	1	0	0	0
VF_0345	I	373906	375111	-	1206	protein_coding	0	0	0	0	0
VF_0346	I	375108	376106	-	999	protein_coding	0	1	0	0	0
VF_0347	I	376099	377478	-	1380	protein_coding	1	1	0	0	0
VF_0348	I	377481	378686	-	1206	protein_coding	0	0	0	0	0
VF_0349	I	378691	380871	-	2181	protein_coding	2	2	2	2	4
VF_0350	I	380875	381462	-	588	protein_coding	0	0	0	0	0
VF_0351	I	381463	382779	-	1317	protein_coding	1	1	1	1	1
VF_0352	I	382763	384175	-	1413	protein_coding	0	1	0	0	2
VF_2587	I	384215	384343	+	129	protein_coding	0	0	0	0	0
VF_0353	I	384488	385021	+	534	protein_coding	17	16	17	16	16
VF_0354	I	385106	385762	-	657	protein_coding	0	0	0	0	4
VF_0355	I	386002	387981	+	1980	protein_coding	0	0	0	0	0
VF_0356	I	388101	389564	+	1464	protein_coding	3	3	3	3	3
VF_0357	I	389557	390195	+	639	protein_coding	0	0	0	0	0
VF_0358	I	390197	390538	+	342	protein_coding	2	2	2	2	2
VF_0359	I	390550	392190	+	1641	protein_coding	2	2	2	2	2
VF_0360	I	392203	393051	+	849	protein_coding	2	3	2	2	3
VF_0361	I	393036	394181	+	1146	protein_coding	0	0	0	0	0
VF_0362	I	394181	395905	+	1725	protein_coding	2	2	2	2	2
VF_0363	I	395915	397141	+	1227	protein_coding	2	2	2	2	2
VF_0364	I	397144	397599	+	456	protein_coding	1	3	1	1	5
VF_0365	I	397686	398249	+	564	protein_coding	7	7	7	7	7
VF_0366	I	398415	398879	+	465	protein_coding	15	14	14	15	16
VF_0367	I	399006	399602	+	597	protein_coding	0	0	0	0	0
VF_0368	I	399599	400180	+	582	protein_coding	0	0	0	0	2
VF_0369	I	400180	400905	+	726	protein_coding	2	1	1	1	1
VF_0370	I	400937	401329	+	393	protein_coding	0	0	0	0	0
VF_0371	I	401329	404436	+	3108	protein_coding	2	4	1	1	2
VF_0372	I	404559	405602	+	1044	protein_coding	17	16	15	15	19
VF_0373	I	405626	406477	+	852	protein_coding	1	1	1	1	1
VF_0374	I	406467	406958	+	492	protein_coding	1	1	1	1	1
VF_0375	I	406969	407544	+	576	protein_coding	0	0	0	0	4
VF_0376	I	407563	409032	+	1470	protein_coding	3	2	2	2	4
VF_0377	I	409080	412913	+	3834	protein_coding	3	5	3	3	5
VF_0378	I	412928	413746	+	819	protein_coding	6	6	6	5	8
VF_0379	I	413840	415285	+	1446	protein_coding	2	3	2	2	4
VF_0380	I	415378	415917	-	540	protein_coding	6	6	7	8	6
VF_0381	I	416027	417370	+	1344	protein_coding	4	3	4	4	5
VF_0382	I	417477	418832	-	1356	protein_coding	4	5	4	4	4
VF_0383	I	418983	419261	-	279	protein_coding	1	1	1	1	1
VF_0384	I	419280	420134	-	855	protein_coding	2	3	3	3	2
VF_0385	I	420158	420601	-	444	protein_coding	0	0	0	0	0
VF_0386	I	420603	420890	-	288	protein_coding	9	9	10	10	12
VF_0387	I	420910	422379	-	1470	protein_coding	11	11	11	11	11
VF_0388	I	422403	423128	-	726	protein_coding	2	3	3	3	2
VF_0389	I	423131	423628	-	498	protein_coding	4	3	3	3	6
VF_0390	I	423609	424172	-	564	protein_coding	1	1	1	1	1
VF_0391	I	424169	424729	-	561	protein_coding	1	1	1	1	4
VF_0392	I	424729	425703	-	975	protein_coding	1	1	1	1	1
VF_0393	I	425889	426860	-	972	protein_coding	1	2	1	1	1
VF_0394	I	427047	427868	+	822	protein_coding	0	0	0	0	0
VF_0395	I	427861	428655	+	795	protein_coding	1	1	0	0	3
VF_0396	I	428659	429153	+	495	protein_coding	0	0	0	0	0
VF_0397	I	429153	429794	+	642	protein_coding	2	2	2	2	2
VF_0399	I	429794	430114	+	321	protein_coding	0	0	0	0	0
VF_0400	I	430114	430371	+	258	protein_coding	2	2	2	2	2
VF_0401	I	430383	431651	+	1269	protein_coding	23	23	23	22	25
VF_0402	I	431766	432527	+	762	protein_coding	4	4	4	4	4
VF_0403	I	432599	433144	+	546	protein_coding	0	1	0	0	0
VF_0404	I	433218	433607	-	390	protein_coding	17	18	18	19	17
VF_0405	I	433746	434210	-	465	protein_coding	1	0	0	0	3
VF_0406	I	434224	435153	-	930	protein_coding	2	1	1	1	4
VF_2588	I	435173	435262	-	90	protein_coding	0	0	0	0	0
VF_0407	I	435399	436403	-	1005	protein_coding	3	3	3	3	3
VF_0408	I	436516	437736	-	1221	protein_coding	0	0	0	0	0
VF_0409	I	437890	438306	+	417	protein_coding	14	14	14	14	14
VF_0410	I	438377	439219	+	843	protein_coding	0	0	0	0	0
VF_0411	I	439340	442213	-	2874	protein_coding	33	33	37	34	33
VF_0412	I	442324	442767	-	444	protein_coding	0	1	0	0	0
VF_0413	I	442847	444355	-	1509	protein_coding	31	34	34	30	31
VF_0414	I	444623	445657	+	1035	protein_coding	0	0	0	0	0
VF_0415	I	445650	446726	+	1077	protein_coding	3	3	3	3	3
VF_0416	I	446800	447276	-	477	protein_coding	1	1	0	0	3
VF_0417	I	447663	447920	-	258	protein_coding	0	0	0	0	0
VF_0418	I	447954	448340	-	387	protein_coding	0	0	0	0	0
VF_0420	I	449539	450627	-	1089	protein_coding	0	0	0	0	0
VF_0421	I	450736	451008	-	273	protein_coding	4	4	4	4	4
VF_0422	I	451011	452063	-	1053	protein_coding	0	1	0	0	0
VF_2589	I	452308	453024	+	717	protein_coding	3	3	3	3	3
VF_0423	I	453108	454028	+	921	protein_coding	1	1	1	1	1
VF_0424	I	454132	455292	-	1161	protein_coding	5	6	5	5	5
VF_0425	I	455296	455892	-	597	protein_coding	5	5	5	5	5
VF_0426	I	455903	456334	-	432	protein_coding	0	1	0	0	0
VF_0427	I	456404	456691	-	288	protein_coding	0	0	0	0	0
VF_0428	I	456699	457253	-	555	protein_coding	0	1	0	0	0
VF_0429	I	457302	458120	-	819	protein_coding	0	0	1	0	0
VF_0430	I	458204	458914	-	711	protein_coding	1	2	1	1	1
VF_0431	I	458938	459975	+	1038	protein_coding	2	2	2	2	5
VF_0432	I	459978	461078	+	1101	protein_coding	3	3	3	3	3
VF_0433	I	461218	461643	-	426	protein_coding	0	0	0	0	0
VF_0434	I	461640	462203	-	564	protein_coding	0	0	0	0	0
VF_0435	I	462316	463263	-	948	protein_coding	7	7	7	7	7
VF_0436	I	463277	464008	-	732	protein_coding	7	8	7	7	7
VF_0437	I	464082	464786	-	705	protein_coding	0	0	0	0	0
VF_0438	I	464878	465378	-	501	protein_coding	0	0	0	0	0
VF_0439	I	465544	466698	-	1155	protein_coding	19	20	19	18	22
VF_0440	I	467063	469057	+	1995	protein_coding	42	42	41	41	44
VF_0441	I	469202	470221	+	1020	protein_coding	0	0	0	0	0
VF_0442	I	470388	471551	+	1164	protein_coding	34	33	32	31	40
VF_0443	I	471707	472783	+	1077	protein_coding	137	130	131	130	155
VF_0444	I	473008	474249	-	1242	protein_coding	5	5	5	5	5
VF_0445	I	474338	475042	-	705	protein_coding	0	0	0	0	0
VF_0446	I	475331	476644	+	1314	protein_coding	9	8	7	8	13
VF_0447	I	476766	477284	-	519	protein_coding	0	0	0	0	0
VF_0448	I	477430	478326	+	897	protein_coding	1	2	1	1	1
VF_0449	I	478401	479177	+	777	protein_coding	14	14	14	13	16
VF_0450	I	479248	480987	+	1740	protein_coding	3	2	2	2	8
VF_0452	I	481257	482355	+	1099	protein_coding	18	18	18	18	18
VF_0453	I	482369	483874	+	1506	protein_coding	41	41	41	41	47
VF_0454	I	484262	485599	+	1338	protein_coding	1	2	1	1	1
VF_0455	I	485652	486320	-	669	protein_coding	2	2	2	2	2
VF_0456	I	486918	487430	+	513	protein_coding	3	3	3	3	3
VF_0457	I	487469	489730	+	2262	protein_coding	1	1	1	1	4
VF_0458	I	489730	490533	+	804	protein_coding	1	1	1	1	1
VF_0459	I	490545	491378	+	834	protein_coding	2	2	2	2	5
VF_0460	I	491451	492308	+	858	protein_coding	4	3	3	3	6
VF_0461	I	492382	493527	-	1146	protein_coding	1	2	2	1	1
VF_0462	I	493943	494833	+	891	protein_coding	0	0	0	0	0
VF_0463	I	494897	495193	+	297	protein_coding	0	0	0	0	0
VF_0464	I	495308	495490	-	183	protein_coding	123	131	128	128	122
VF_0465	I	495788	497347	+	1560	protein_coding	4	3	3	3	3
VF_0466	I	497438	498370	+	933	protein_coding	8	7	7	7	10
VF_0467	I	498407	501265	+	2859	protein_coding	37	34	34	33	52
VF_0468	I	501265	501780	+	516	protein_coding	12	12	11	11	14
VF_0469	I	501852	502280	+	429	protein_coding	0	0	0	0	0
VF_0470	I	502305	503249	+	945	protein_coding	3	2	2	2	5
VF_0471	I	503322	504131	+	810	protein_coding	6	4	5	5	13
VF_0472	I	504726	505883	+	1158	protein_coding	5	5	5	5	5
VF_0473	I	505901	509131	+	3231	protein_coding	25	25	23	23	32
VF_0474	I	509280	510686	-	1407	protein_coding	1	1	1	1	4
VF_0475	I	510829	511797	-	969	protein_coding	751	766	765	755	749
VF_0476	I	512384	512857	+	474	protein_coding	9	9	8	8	12
VF_0477	I	512957	513253	-	297	protein_coding	8	8	8	8	8
VF_0478	I	513372	514001	+	630	protein_coding	7	7	7	7	7
VF_0479	I	514087	516060	+	1974	protein_coding	52	51	50	50	56
VF_0480	I	516129	516965	+	837	protein_coding	1	1	1	1	1
VF_0481	I	517014	518351	+	1338	protein_coding	17	17	17	17	20
VF_0483	I	518503	518835	+	333	protein_coding	22	21	20	19	25
VF_0484	I	519240	519695	+	456	protein_coding	5	5	5	5	5
VF_0485	I	519713	521200	+	1488	protein_coding	23	23	23	23	25
VF_0486	I	521225	523906	+	2682	protein_coding	73	73	70	71	79
VF_0487	I	524018	524425	+	408	protein_coding	1	1	1	1	4
VF_0488	I	524425	525375	+	951	protein_coding	6	6	5	6	10
VF_0489	I	525539	525808	+	270	protein_coding	81	77	78	76	83
VF_0490	I	526147	528276	+	2130	protein_coding	64	60	61	59	73
VF_0491	I	528397	529380	+	984	protein_coding	4	2	3	2	11
VF_0492	I	529456	530334	-	879	protein_coding	3	3	3	3	3
VF_0493	I	530344	531345	-	1002	protein_coding	0	0	0	0	0
VF_0494	I	531563	533590	-	2028	protein_coding	2	2	2	2	2
VF_0495	I	533780	534316	+	537	protein_coding	1	1	1	1	1
VF_0496	I	534306	534809	+	504	protein_coding	4	4	4	4	4
VF_0497	I	534865	535332	-	468	protein_coding	0	0	0	0	0
VF_0498	I	535542	535943	+	402	protein_coding	1	1	1	1	1
VF_0499	I	535933	536379	+	447	protein_coding	0	0	0	0	0
VF_0500	I	536476	538056	+	1581	protein_coding	11	11	11	11	11
VF_2590	I	538202	538315	+	114	protein_coding	0	0	0	0	0
VF_0501	I	538315	539091	+	777	protein_coding	0	0	0	0	0
VF_0502	I	539290	540546	+	1257	protein_coding	47	47	46	45	49
VF_0503	I	540832	541002	+	171	protein_coding	8	8	8	8	8
VF_0504	I	541279	542055	+	777	protein_coding	41	40	40	40	46
VF_0505	I	542171	543502	+	1332	protein_coding	13	10	10	11	13
VF_0506	I	543513	544745	+	1233	protein_coding	27	26	27	27	34
VF_0507	I	544817	545533	+	717	protein_coding	8	8	8	8	47
VF_0508	I	545597	546193	-	597	protein_coding	2	2	2	2	2
VF_0509	I	546319	547296	+	978	protein_coding	2	2	2	2	2
VF_0510	I	547556	547771	+	216	protein_coding	0	0	0	0	0
VF_0511	I	547783	548220	+	438	protein_coding	0	0	0	0	3
VF_0512	I	548228	549040	+	813	protein_coding	0	2	0	0	0
VF_0513	I	549044	550354	+	1311	protein_coding	0	0	0	0	0
VF_0514	I	550351	550821	+	471	protein_coding	0	0	0	0	0
VF_0515	I	550871	552109	+	1239	protein_coding	0	0	0	0	0
VF_0516	I	552116	553405	+	1290	protein_coding	0	0	0	0	2
VF_0517	I	553405	554322	+	918	protein_coding	0	0	0	0	0
VF_0518	I	554322	555194	+	873	protein_coding	0	0	0	0	0
VF_0519	I	555187	555927	+	741	protein_coding	0	1	0	0	0
VF_0520	I	555936	556421	+	486	protein_coding	0	0	0	0	0
VF_0521	I	556396	556944	+	549	protein_coding	0	0	0	0	0
VF_0522	I	556941	558338	+	1398	protein_coding	1	1	1	1	1
VF_0523	I	558354	559013	+	660	protein_coding	0	0	0	0	0
VF_0524	I	559068	560030	-	963	protein_coding	0	0	0	0	0
VF_0525	I	560037	561380	-	1344	protein_coding	0	0	0	0	0
VF_0526	I	561383	562063	-	681	protein_coding	1	1	1	1	1
VF_0527	I	562177	564522	-	2346	protein_coding	2	2	2	2	2
VF_0528	I	564644	566026	+	1383	protein_coding	0	0	0	0	0
VF_0529	I	566222	568309	+	2088	protein_coding	281	277	277	272	281
VF_0530	I	568375	568617	-	243	protein_coding	0	0	0	0	0
VF_0531	I	568710	569987	-	1278	protein_coding	1	1	1	1	1
VF_0532	I	569999	571240	-	1242	protein_coding	1	1	0	0	1
VF_0533	I	572179	573855	-	1677	protein_coding	5	6	5	5	8
VF_0534	I	574065	576629	-	2565	protein_coding	5	5	5	5	7
VF_2591	I	576737	577234	+	498	protein_coding	0	0	0	0	0
VF_0535	I	577375	578421	+	1047	protein_coding	50	50	50	49	51
VF_0536	I	578664	581243	+	2580	protein_coding	31	31	31	31	31
VF_0537	I	581256	582425	+	1170	protein_coding	27	24	23	23	27
VF_0538	I	582507	582704	+	198	protein_coding	23	24	23	23	23
VF_2592	I	584919	585170	+	252	protein_coding	0	0	0	0	1
VF_0539	I	585207	586994	+	1788	protein_coding	4	2	3	3	3
VF_0540	I	587010	588140	+	1131	protein_coding	3	2	2	2	3
VF_0541	I	588174	588668	+	495	protein_coding	0	0	0	0	0
VF_0542	I	588678	591530	+	2853	protein_coding	25	25	24	23	25
VF_0543	I	591662	593227	+	1566	protein_coding	16	14	13	13	17
VF_0544	I	593294	593893	+	600	protein_coding	3	2	3	2	3
VF_0545	I	593925	594443	+	519	protein_coding	6	6	6	6	7
VF_0546	I	594535	595839	-	1305	protein_coding	0	0	0	0	0
VF_0547	I	595943	596737	-	795	protein_coding	1	2	1	1	1
VF_0548	I	596889	598262	+	1374	protein_coding	17	18	17	17	17
VF_0549	I	598520	598768	+	249	protein_coding	82	81	80	79	82
VF_0550	I	598796	599323	+	528	protein_coding	244	242	239	238	243
VF_0551	I	599346	600095	+	750	protein_coding	348	338	336	335	348
VF_0552	I	600137	600490	+	354	protein_coding	149	140	140	140	149
VF_0553	I	600707	601780	+	1074	protein_coding	0	2	0	0	0
VF_0554	I	601787	602920	+	1134	protein_coding	2	3	2	2	2
VF_0555	I	602994	604007	-	1014	protein_coding	3	3	3	3	3
VF_0556	I	604032	604394	-	363	protein_coding	0	0	0	0	0
VF_0557	I	604509	606176	-	1668	protein_coding	18	19	18	18	18
VF_0558	I	606364	608298	+	1935	protein_coding	4	1	0	0	2
VF_0559	I	608394	608720	+	327	protein_coding	0	0	0	0	0
VF_0560	I	608689	609201	-	513	protein_coding	2	1	1	1	1
VF_0561	I	609224	610402	-	1179	protein_coding	1	0	0	0	1
VF_0562	I	610517	610870	-	354	protein_coding	63	66	66	63	62
VF_0563	I	611309	612034	-	726	protein_coding	4	4	4	4	4
VF_0564	I	612196	613170	+	975	protein_coding	4	4	4	4	4
VF_0565	I	613173	613907	+	735	protein_coding	1	1	1	1	1
VF_0566	I	614013	616598	+	2586	protein_coding	13	14	13	13	32
VF_0568	I	622707	623114	-	408	protein_coding	0	0	0	0	0
VF_0569	I	623104	624411	-	1308	protein_coding	1	2	1	1	4
VF_0570	I	624411	625055	-	645	protein_coding	0	1	0	0	0
VF_0571	I	625009	625524	-	516	protein_coding	0	0	0	0	0
VF_0572	I	625622	626059	+	438	protein_coding	0	0	0	0	0
VF_0573	I	626108	627259	-	1152	protein_coding	1	1	1	1	1
VF_0574	I	627309	628301	+	993	protein_coding	0	0	0	0	0
VF_0575	I	628320	628508	-	189	protein_coding	2	2	2	2	2
VF_0576	I	628625	629656	-	1032	protein_coding	9	10	10	9	9
VF_0577	I	629874	630164	-	291	protein_coding	3	3	3	3	3
VF_0578	I	630355	630990	+	636	protein_coding	0	0	0	0	0
VF_0579	I	631019	631897	-	879	protein_coding	2	2	2	2	2
VF_0580	I	632033	633022	+	990	protein_coding	0	0	0	0	0
VF_0581	I	633104	636523	+	3420	protein_coding	3	4	3	3	3
VF_0582	I	636815	640441	+	3627	protein_coding	1	1	1	1	2
VF_0583	I	640434	642452	+	2019	protein_coding	1	1	0	0	0
VF_0584	I	642663	643016	+	354	protein_coding	1	1	1	1	1
VF_0585	I	643099	644439	-	1341	protein_coding	1	1	1	1	2
VF_0586	I	644592	644975	+	384	protein_coding	0	0	0	0	0
VF_0587	I	645166	646266	+	1101	protein_coding	5	4	2	2	6
VF_0588	I	646360	647169	+	810	protein_coding	0	0	0	0	0
VF_0589	I	647251	647676	-	426	protein_coding	0	0	0	0	0
VF_0590	I	647700	648932	-	1233	protein_coding	1	1	1	1	4
VF_0591	I	649287	650195	+	909	protein_coding	1	1	1	1	5
VF_0592	I	650188	650574	+	387	protein_coding	0	0	0	0	0
VF_0593	I	650583	651662	+	1080	protein_coding	5	5	5	5	5
VF_0594	I	651924	652703	-	780	protein_coding	0	0	0	0	0
VF_0595	I	652798	654156	-	1359	protein_coding	29	30	30	30	29
VF_0596	I	654308	655870	-	1563	protein_coding	3	3	3	3	4
VF_0597	I	656046	658292	-	2247	protein_coding	0	1	0	0	0
VF_0598	I	658364	659209	-	846	protein_coding	2	2	2	2	2
VF_0599	I	659314	659865	+	552	protein_coding	1	1	1	1	2
VF_0600	I	659947	660720	+	774	protein_coding	1	1	1	1	2
VF_0601	I	660762	661211	-	450	protein_coding	3	3	3	3	3
VF_0602	I	661211	661480	-	270	protein_coding	1	1	1	1	1
VF_0603	I	662465	663820	+	1356	protein_coding	2	2	2	2	3
VF_0604	I	663853	664158	+	306	protein_coding	2	2	2	1	2
VF_0605	I	664198	665607	+	1410	protein_coding	1	2	1	1	1
VF_0606	I	665634	666569	+	936	protein_coding	10	9	9	9	10
VF_0607	I	666581	666904	+	324	protein_coding	1	1	1	0	1
VF_0608	I	666974	667978	+	1005	protein_coding	0	0	0	0	0
VF_0609	I	668239	669516	+	1278	protein_coding	4	3	3	3	4
VF_0610	I	669583	669891	-	309	protein_coding	0	2	0	0	2
VF_0611	I	669895	670932	-	1038	protein_coding	1	1	1	1	1
VF_0612	I	671035	671349	+	315	protein_coding	1	1	1	1	1
VF_0613	I	671351	672130	+	780	protein_coding	3	3	3	3	3
VF_0614	I	672196	672999	-	804	protein_coding	7	7	7	7	7
VF_0615	I	673207	673932	+	726	protein_coding	5	5	5	5	5
VF_0616	I	674040	674546	+	507	protein_coding	5	5	5	5	5
VF_0617	I	674533	675792	+	1260	protein_coding	28	28	26	26	28
VF_0618	I	675827	676210	+	384	protein_coding	8	8	8	8	8
VF_0619	I	676335	676658	+	324	protein_coding	4	3	3	3	4
VF_0620	I	676674	677189	+	516	protein_coding	4	3	2	2	3
VF_0621	I	677228	679078	+	1851	protein_coding	21	20	20	20	21
VF_0622	I	679081	679419	+	339	protein_coding	10	10	10	10	10
VF_0623	I	679542	679742	+	201	protein_coding	2	1	1	1	1
VF_0624	I	679973	681259	+	1287	protein_coding	32	30	31	31	32
VF_0625	I	681548	681982	+	435	protein_coding	11	11	11	11	12
VF_0626	I	682216	683334	+	1119	protein_coding	2	2	2	2	2
VF_0627	I	683365	683997	+	633	protein_coding	3	3	3	3	3
VF_0628	I	684117	685031	+	915	protein_coding	1	1	1	1	2
VF_0629	I	685044	686162	+	1119	protein_coding	1	1	1	1	1
VF_0630	I	686201	687469	+	1269	protein_coding	5	4	4	4	5
VF_0631	I	687481	688092	+	612	protein_coding	9	9	9	9	9
VF_0632	I	688103	689260	+	1158	protein_coding	24	23	23	23	24
VF_0633	I	689442	690944	+	1503	protein_coding	9	10	9	9	9
VF_0634	I	691024	691899	+	876	protein_coding	1	0	0	0	0
VF_0635	I	692217	692450	+	234	protein_coding	3	3	3	3	3
VF_0636	I	692443	693792	-	1350	protein_coding	1	2	1	1	1
VF_0637	I	694001	695464	+	1464	protein_coding	10	10	9	9	20
VF_0638	I	695666	697219	+	1554	protein_coding	8	8	7	7	8
VF_0639	I	697495	699054	+	1560	protein_coding	6	7	5	5	6
VF_0640	I	699129	699764	-	636	protein_coding	0	0	0	0	0
VF_0641	I	699824	701101	-	1278	protein_coding	1	1	1	1	1
VF_0642	I	701127	701507	-	381	protein_coding	0	0	0	0	0
VF_0643	I	701804	703108	+	1305	protein_coding	0	0	0	0	3
VF_0644	I	703176	704018	-	843	protein_coding	2	2	2	2	2
VF_0645	I	704236	705384	-	1149	protein_coding	15	7	9	8	15
VF_2594	I	705663	706037	+	375	protein_coding	1	1	1	1	1
VF_0646	I	706098	706697	+	600	protein_coding	1	0	0	0	1
VF_0647	I	706769	708046	-	1278	protein_coding	1	1	1	1	1
VF_0648	I	708245	709393	-	1149	protein_coding	2	10	8	8	17
VF_0649	I	709568	710440	+	873	protein_coding	1	1	1	1	1
VF_0650	I	710441	710956	+	516	protein_coding	2	2	2	2	3
VF_0651	I	711318	712805	-	1488	protein_coding	4	4	4	4	4
VF_0652	I	713169	717080	+	3912	protein_coding	5	4	4	4	8
VF_0653	I	717321	717830	+	510	protein_coding	0	0	0	0	1
VF_0654	I	717999	718319	+	321	protein_coding	3	3	3	3	3
VF_0655	I	718381	720921	-	2541	protein_coding	1	1	1	1	2
VF_0656	I	721174	721659	+	486	protein_coding	0	0	0	0	1
VF_0657	I	721721	722815	-	1095	protein_coding	13	13	14	12	13
VF_0658	I	722775	723680	-	906	protein_coding	7	8	8	8	6
VF_0659	I	723680	724120	-	441	protein_coding	1	1	1	1	1
VF_0660	I	724612	725955	+	1344	protein_coding	0	0	0	0	0
VF_0661	I	726055	726243	-	189	protein_coding	1	1	1	1	1
VF_0662	I	726243	726461	-	219	protein_coding	0	0	0	0	0
VF_0663	I	726576	727469	-	894	protein_coding	8	8	8	8	8
VF_0664	I	727762	728640	+	879	protein_coding	7	7	7	7	7
VF_0665	I	728699	729859	-	1161	protein_coding	8	8	8	8	8
VF_0666	I	730087	730824	+	738	protein_coding	0	0	0	0	0
VF_0667	I	730821	731696	+	876	protein_coding	3	3	3	3	3
VF_0668	I	731756	733273	+	1518	protein_coding	4	2	1	1	4
VF_0669	I	733329	733799	+	471	protein_coding	6	6	6	6	6
VF_0670	I	733918	734538	-	621	protein_coding	0	0	0	0	0
VF_0671	I	734548	735213	-	666	protein_coding	1	1	1	1	1
VF_0672	I	735225	735716	-	492	protein_coding	0	0	0	0	0
VF_0673	I	735778	737481	-	1704	protein_coding	3	3	3	3	3
VF_0674	I	737481	737837	-	357	protein_coding	0	0	0	0	0
VF_0675	I	737848	738150	-	303	protein_coding	1	1	1	1	1
VF_0676	I	738167	739030	-	864	protein_coding	0	0	0	0	0
VF_0677	I	739400	740038	-	639	protein_coding	0	0	0	0	0
VF_0678	I	739989	740741	-	753	protein_coding	0	0	0	0	0
VF_0679	I	740731	741495	-	765	protein_coding	1	2	1	1	1
VF_0680	I	741514	742509	-	996	protein_coding	0	0	0	0	1
VF_0681	I	742488	744158	-	1671	protein_coding	0	0	0	0	0
VF_0682	I	744514	746241	-	1728	protein_coding	19	21	19	20	19
VF_0683	I	746378	747091	-	714	protein_coding	0	1	0	0	0
VF_0684	I	747171	747980	-	810	protein_coding	13	13	13	13	13
VF_0685	I	748019	748696	-	678	protein_coding	0	0	0	0	0
VF_0686	I	748686	749789	-	1104	protein_coding	0	0	0	0	1
VF_0687	I	749943	750494	+	552	protein_coding	1	1	1	1	1
VF_2595	I	750710	750877	+	168	protein_coding	1	0	0	0	1
VF_0688	I	751172	752200	+	1029	protein_coding	0	1	0	0	0
VF_0689	I	752203	753255	+	1053	protein_coding	0	0	0	0	0
VF_0690	I	753361	755202	+	1842	protein_coding	4	4	3	3	3
VF_0691	I	755290	756294	+	1005	protein_coding	0	0	0	0	0
VF_0692	I	756291	757259	+	969	protein_coding	0	0	0	0	0
VF_0693	I	757337	757666	+	330	protein_coding	1	1	1	1	1
VF_0694	I	757760	758368	-	609	protein_coding	0	0	0	0	0
VF_0695	I	758768	760018	+	1251	protein_coding	43	43	42	41	43
VF_0696	I	760321	765030	+	4710	protein_coding	3	4	3	3	3
VF_0697	I	765122	765448	-	327	protein_coding	6	6	7	7	6
VF_0698	I	765533	767521	-	1989	protein_coding	0	1	0	0	0
VF_0699	I	767690	768139	+	450	protein_coding	1	1	1	1	1
VF_0700	I	768141	769259	+	1119	protein_coding	2	4	2	2	2
VF_0701	I	769263	769919	+	657	protein_coding	0	1	0	0	0
VF_0702	I	769960	771069	+	1110	protein_coding	12	12	11	11	12
VF_0703	I	771223	771693	+	471	protein_coding	8	8	8	8	8
VF_0704	I	771693	772160	+	468	protein_coding	10	11	10	10	10
VF_0705	I	772245	773243	+	999	protein_coding	0	0	0	0	0
VF_0706	I	773240	773743	+	504	protein_coding	0	1	0	0	0
VF_0707	I	773743	774861	+	1119	protein_coding	0	0	0	0	1
VF_0708	I	774864	777098	+	2235	protein_coding	1	2	1	1	2
VF_0709	I	777099	777377	-	279	protein_coding	0	0	0	0	0
VF_0710	I	777450	777800	+	351	protein_coding	1	1	1	1	1
VF_0711	I	777863	779746	-	1884	protein_coding	1	1	1	1	1
VF_0712	I	779768	780673	-	906	protein_coding	3	3	3	3	3
VF_0713	I	780657	780899	-	243	protein_coding	3	3	3	3	3
VF_0714	I	781178	781942	+	765	protein_coding	1	1	1	1	1
VF_0715	I	781958	782887	+	930	protein_coding	0	1	0	0	0
VF_0716	I	783047	784495	+	1449	protein_coding	2	2	2	2	2
VF_0717	I	784568	785158	-	591	protein_coding	4	4	4	4	4
VF_0718	I	785155	786060	-	906	protein_coding	0	0	0	0	0
VF_0719	I	786156	786929	-	774	protein_coding	28	28	28	28	28
VF_0720	I	787211	788554	-	1344	protein_coding	1	1	1	1	1
VF_0721	I	788641	789201	-	561	protein_coding	5	5	5	5	5
VF_0722	I	789201	789770	-	570	protein_coding	0	1	0	0	2
VF_0723	I	789785	790933	-	1149	protein_coding	1	2	2	2	2
VF_0724	I	791029	791343	+	315	protein_coding	0	2	0	0	0
VF_0725	I	791680	793077	+	1398	protein_coding	71	67	65	65	71
VF_0726	I	793081	794325	+	1245	protein_coding	50	48	48	46	49
VF_0727	I	794315	795082	+	768	protein_coding	57	57	56	56	57
VF_0728	I	795082	795714	+	633	protein_coding	28	28	27	27	28
VF_0729	I	795722	796318	+	597	protein_coding	25	25	25	25	25
VF_0731	I	796348	797574	+	1227	protein_coding	84	83	84	83	83
VF_0732	I	797732	798766	+	1035	protein_coding	5	4	5	4	5
VF_0733	I	798778	799011	+	234	protein_coding	3	3	3	3	3
VF_0734	I	799124	800221	+	1098	protein_coding	0	0	0	0	0
VF_0735	I	800411	801622	+	1212	protein_coding	2	2	2	2	2
VF_0736	I	801736	803190	-	1455	protein_coding	22	22	22	22	22
VF_0737	I	804021	805313	+	1293	protein_coding	4	4	4	4	4
VF_0738	I	805351	805809	+	459	protein_coding	10	10	10	10	10
VF_0739	I	805954	807192	+	1239	protein_coding	3	4	3	3	4
VF_0740	I	807361	808470	+	1110	protein_coding	3	3	3	3	3
VF_0741	I	808500	809741	+	1242	protein_coding	7	7	7	7	7
VF_0742	I	809870	810835	-	966	protein_coding	10	9	9	9	10
VF_0743	I	810828	811505	-	678	protein_coding	2	2	2	2	2
VF_0744	I	811640	811909	-	270	protein_coding	3	3	3	3	3
VF_0745	I	812045	813220	-	1176	protein_coding	6	6	6	6	7
VF_0746	I	813501	814310	-	810	protein_coding	0	0	0	0	0
VF_0747	I	814310	815431	-	1122	protein_coding	1	1	1	1	1
VF_0748	I	815431	817311	-	1881	protein_coding	0	0	0	0	2
VF_0749	I	817315	817785	-	471	protein_coding	3	3	3	3	5
VF_0750	I	817790	818113	-	324	protein_coding	1	1	1	1	1
VF_0751	I	818161	819195	-	1035	protein_coding	3	3	3	3	3
VF_0752	I	819198	819755	-	558	protein_coding	2	2	3	3	2
VF_0753	I	819983	822559	-	2577	protein_coding	28	28	29	28	28
VF_0754	I	822726	823208	+	483	protein_coding	8	8	8	8	8
VF_0755	I	823271	824785	-	1515	protein_coding	2	4	2	2	2
VF_0756	I	824881	825759	-	879	protein_coding	17	17	17	17	17
VF_0757	I	825827	826288	-	462	protein_coding	4	4	4	4	4
VF_0758	I	826305	827489	-	1185	protein_coding	6	8	6	7	6
VF_0759	I	827525	828949	-	1425	protein_coding	4	3	3	3	3
VF_0760	I	829164	830321	+	1158	protein_coding	2	2	2	2	2
VF_0762	I	832553	833644	-	1092	protein_coding	10	10	10	10	10
VF_0763	I	833664	834134	-	471	protein_coding	6	6	6	6	6
VF_0764	I	834435	835433	-	999	protein_coding	22	23	23	22	22
VF_0765	I	835421	836287	-	867	protein_coding	10	10	10	10	10
VF_0766	I	836284	836910	-	627	protein_coding	0	0	0	0	0
VF_0767	I	837080	838336	+	1257	protein_coding	2	2	2	2	2
VF_0768	I	838376	839464	+	1089	protein_coding	4	4	4	4	4
VF_0769	I	839464	840318	+	855	protein_coding	2	2	2	2	2
VF_0770	I	840334	840717	+	384	protein_coding	1	1	1	1	1
VF_0771	I	840720	841532	+	813	protein_coding	1	1	1	1	1
VF_0772	I	841544	842398	+	855	protein_coding	11	11	11	11	11
VF_0773	I	842477	843253	-	777	protein_coding	1	1	1	1	1
VF_0774	I	843382	844191	-	810	protein_coding	2	2	2	2	2
VF_0775	I	844301	844630	-	330	protein_coding	0	0	0	0	0
VF_0776	I	844633	847209	-	2577	protein_coding	1	3	2	1	1
VF_0777	I	847506	849380	-	1875	protein_coding	5	4	4	4	4
VF_0778	I	849809	851467	+	1659	protein_coding	87	85	82	83	82
VF_0779	I	851518	852102	-	585	protein_coding	4	3	3	3	3
VF_0780	I	852729	853166	-	438	protein_coding	0	0	0	0	0
VF_0781	I	853269	855950	-	2682	protein_coding	0	0	0	0	0
VF_0782	I	856036	856437	+	402	protein_coding	0	0	0	0	0
VF_0783	I	856474	857328	-	855	protein_coding	4	4	4	4	4
VF_0784	I	857657	858484	-	828	protein_coding	0	0	0	0	0
VF_0785	I	858669	859676	-	1008	protein_coding	0	0	0	0	0
VF_0786	I	859679	860761	-	1083	protein_coding	2	2	2	2	2
VF_0787	I	860765	861952	-	1188	protein_coding	0	0	0	0	0
VF_0788	I	862342	863247	-	906	protein_coding	1	1	1	1	1
VF_0789	I	863375	863926	+	552	protein_coding	2	3	2	2	2
VF_0790	I	863994	864539	-	546	protein_coding	0	0	0	0	0
VF_0791	I	864530	865411	-	882	protein_coding	2	2	2	2	2
VF_0792	I	865643	867538	+	1896	protein_coding	46	42	40	38	40
VF_0793	I	867800	868444	+	645	protein_coding	24	20	22	20	20
VF_0794	I	868530	869498	+	969	protein_coding	3	3	3	3	3
VF_0795	I	869840	871138	+	1299	protein_coding	118	114	112	115	112
VF_0796	I	871244	871867	+	624	protein_coding	35	34	34	34	32
VF_0797	I	871954	873240	+	1287	protein_coding	100	99	98	98	99
VF_0798	I	873372	875726	+	2355	protein_coding	28	29	27	27	27
VF_0799	I	875875	876171	+	297	protein_coding	22	20	20	20	20
VF_0800	I	876376	878232	+	1857	protein_coding	18	17	18	16	16
VF_0801	I	878420	878722	+	303	protein_coding	0	0	0	0	0
VF_0802	I	878848	880203	-	1356	protein_coding	2	2	2	2	2
VF_0803	I	880586	881080	+	495	protein_coding	1	2	1	1	1
VF_0804	I	881139	882806	-	1668	protein_coding	6	8	5	6	5
VF_0805	I	883096	884700	-	1605	protein_coding	0	0	0	0	0
VF_0806	I	884785	885999	-	1215	protein_coding	14	17	15	15	14
VF_0807	I	886001	887137	-	1137	protein_coding	15	15	15	15	15
VF_0808	I	887540	889033	+	1494	protein_coding	32	31	30	29	31
VF_0809	I	889209	890867	+	1659	protein_coding	21	21	20	20	20
VF_0810	I	890946	891389	-	444	protein_coding	5	5	5	5	5
VF_0811	I	891570	892034	+	465	protein_coding	0	0	0	0	0
VF_0812	I	892088	892615	-	528	protein_coding	4	4	4	4	4
VF_0813	I	892675	892896	-	222	protein_coding	2	2	2	2	2
VF_0814	I	892984	893760	-	777	protein_coding	0	0	0	0	0
VF_0815	I	893856	894398	+	543	protein_coding	1	1	1	1	1
VF_0816	I	894447	896093	+	1647	protein_coding	19	19	19	19	19
VF_0817	I	896158	896913	+	756	protein_coding	8	8	8	8	8
VF_0818	I	897006	898295	-	1290	protein_coding	41	41	41	41	41
VF_0819	I	898683	899084	+	402	protein_coding	10	9	9	9	9
VF_0820	I	899078	899425	+	348	protein_coding	9	8	9	8	8
VF_0821	I	899425	901194	+	1770	protein_coding	27	25	26	25	25
VF_0822	I	901207	901920	+	714	protein_coding	14	14	14	13	14
VF_0823	I	902018	904834	+	2817	protein_coding	128	127	125	123	124
VF_0824	I	904854	906065	+	1212	protein_coding	86	82	83	82	81
VF_0825	I	906218	907384	+	1167	protein_coding	59	58	56	55	54
VF_0826	I	907384	908256	+	873	protein_coding	71	68	68	69	67
VF_0827	I	908444	910099	+	1656	protein_coding	1	1	1	1	1
VF_0828	I	910194	910979	-	786	protein_coding	0	0	0	0	0
VF_0829	I	910976	911746	-	771	protein_coding	0	0	0	0	0
VF_0830	I	911835	912728	+	894	protein_coding	0	1	0	0	0
VF_0831	I	912725	914065	+	1341	protein_coding	1	1	1	1	1
VF_0832	I	914214	917621	+	3408	protein_coding	2	2	1	1	1
VF_0833	I	918246	918473	+	228	protein_coding	0	0	0	0	0
VF_0834	I	918475	920751	+	2277	protein_coding	2	2	2	1	2
VF_0835	I	920748	920990	+	243	protein_coding	0	0	0	0	0
VF_0836	I	921399	923564	-	2166	protein_coding	44	46	45	43	44
VF_0837	I	923664	924860	-	1197	protein_coding	33	36	34	33	33
VF_0838	I	925178	925627	+	450	protein_coding	4	4	4	4	4
VF_0839	I	925737	927470	-	1734	protein_coding	11	11	11	11	11
VF_0840	I	927678	928274	+	597	protein_coding	0	0	0	0	0
VF_0841	I	928348	929580	-	1233	protein_coding	1	1	2	1	1
VF_0842	I	929680	930747	-	1068	protein_coding	3	4	3	3	3
VF_0843	I	930851	931426	-	576	protein_coding	3	3	3	3	3
VF_0844	I	931556	932284	+	729	protein_coding	2	2	2	2	2
VF_0845	I	932289	933086	+	798	protein_coding	0	0	0	0	0
VF_0846	I	933055	933351	+	297	protein_coding	1	1	1	1	1
VF_0847	I	933363	933620	+	258	protein_coding	1	1	1	1	1
VF_0848	I	933620	934180	+	561	protein_coding	1	0	0	0	0
VF_0849	I	934141	935544	+	1404	protein_coding	3	4	3	3	3
VF_0850	I	935558	935932	+	375	protein_coding	0	0	0	0	0
VF_0851	I	935935	937626	+	1692	protein_coding	1	0	0	0	0
VF_0852	I	937616	939151	+	1536	protein_coding	4	4	4	3	3
VF_0853	I	939163	939609	+	447	protein_coding	1	1	1	1	1
VF_0854	I	939602	940222	+	621	protein_coding	0	0	0	0	0
VF_0855	I	940744	942639	+	1896	protein_coding	0	1	0	0	0
VF_0856	I	942629	943255	+	627	protein_coding	0	0	0	0	0
VF_0857	I	943261	944448	+	1188	protein_coding	1	1	1	1	1
VF_0858	I	944439	944909	+	471	protein_coding	3	2	3	2	2
VF_0859	I	944929	945654	+	726	protein_coding	3	3	3	3	3
VF_0860	I	945651	946886	+	1236	protein_coding	1	1	1	1	1
VF_0861	I	946966	947409	-	444	protein_coding	41	43	41	42	41
VF_0862	I	947725	948003	-	279	protein_coding	172	177	180	179	171
VF_0863	I	948201	948626	+	426	protein_coding	1	1	1	1	1
VF_0864	I	948644	950368	-	1725	protein_coding	0	0	0	0	0
VF_0865	I	950505	952052	+	1548	protein_coding	0	0	0	0	0
VF_0866	I	952134	952808	-	675	protein_coding	0	0	0	0	0
VF_0867	I	952859	953482	-	624	protein_coding	0	1	0	0	0
VF_0868	I	953932	954435	+	504	protein_coding	0	0	0	0	0
VF_0869	I	954580	954873	-	294	protein_coding	0	0	0	0	0
VF_0870	I	954965	955537	-	573	protein_coding	0	0	0	0	0
VF_0871	I	955558	956100	-	543	protein_coding	0	0	0	0	0
VF_0872	I	956359	957447	-	1089	protein_coding	1	1	1	1	1
VF_0873	I	957779	958165	+	387	protein_coding	1	1	1	1	1
VF_0874	I	958466	959365	-	900	protein_coding	0	0	0	0	0
VF_0875	I	959369	961192	-	1824	protein_coding	1	0	0	0	0
VF_0876	I	961323	961859	-	537	protein_coding	1	1	1	1	1
VF_0877	I	961946	962851	-	906	protein_coding	0	0	0	0	0
VF_0878	I	962985	964025	+	1041	protein_coding	1	0	0	0	0
VF_0879	I	964028	965629	+	1602	protein_coding	0	0	0	0	0
VF_0880	I	965702	966406	+	705	protein_coding	5	5	5	5	5
VF_0881	I	966621	967826	+	1206	protein_coding	0	0	0	0	0
VF_0882	I	967827	968507	+	681	protein_coding	1	1	1	1	1
VF_0883	I	968574	970016	-	1443	protein_coding	2	2	2	2	2
VF_0884	I	970322	970993	+	672	protein_coding	0	0	0	0	0
VF_0885	I	970974	973427	+	2454	protein_coding	0	0	0	0	0
VF_0886	I	973427	974548	+	1122	protein_coding	0	0	0	0	0
VF_0887	I	974713	975861	+	1149	protein_coding	1	2	1	1	1
VF_0888	I	976415	977617	+	1203	protein_coding	48	47	46	47	47
VF_0889	I	977863	979545	-	1683	protein_coding	1	2	1	1	1
VF_0890	I	979692	979955	-	264	protein_coding	5	5	5	5	5
VF_0891	I	980067	980924	-	858	protein_coding	0	0	0	0	0
VF_0892	I	981246	982889	-	1644	protein_coding	5	5	5	5	5
VF_0893	I	983064	983576	-	513	protein_coding	3	3	3	3	3
VF_0894	I	983713	984612	-	900	protein_coding	0	0	0	0	0
VF_0895	I	984703	985626	-	924	protein_coding	4	3	3	3	3
VF_0896	I	986000	986629	+	630	protein_coding	0	0	0	0	0
VF_0897	I	986721	987269	-	549	protein_coding	9	9	10	9	9
VF_0898	I	987545	988846	+	1302	protein_coding	6	6	6	6	6
VF_0899	I	989044	990126	+	1083	protein_coding	6	6	6	6	6
VF_0900	I	990216	991937	-	1722	protein_coding	3	3	3	3	3
VF_0901	I	991930	993702	-	1773	protein_coding	1	1	1	1	1
VF_0902	I	993855	994820	-	966	protein_coding	11	11	11	11	11
VF_0903	I	994968	996086	-	1119	protein_coding	51	52	52	51	50
VF_0904	I	996243	996734	+	492	protein_coding	8	8	8	8	8
VF_0905	I	996957	1000391	+	3435	protein_coding	4	5	4	4	4
VF_0906	I	1000417	1001013	+	597	protein_coding	7	6	6	6	6
VF_0907	I	1001047	1002393	+	1347	protein_coding	1	1	1	1	1
VF_0908	I	1002515	1003822	+	1308	protein_coding	44	43	43	43	43
VF_0909	I	1003911	1004345	-	435	protein_coding	6	6	6	6	6
VF_0910	I	1004517	1004840	-	324	protein_coding	7	7	8	8	7
VF_0911	I	1005023	1006327	+	1305	protein_coding	3	3	3	3	3
VF_0912	I	1006420	1007295	-	876	protein_coding	2	2	2	2	2
VF_0913	I	1007490	1008485	-	996	protein_coding	132	137	136	135	132
VF_0914	I	1008822	1009229	+	408	protein_coding	1	1	1	1	1
VF_0915	I	1009288	1010130	-	843	protein_coding	1	1	1	1	1
VF_0916	I	1010251	1010538	+	288	protein_coding	4	4	4	4	4
VF_2596	I	1010685	1010834	+	150	protein_coding	0	0	0	0	0
VF_0917	I	1010856	1011716	-	861	protein_coding	1	2	1	1	1
VF_0918	I	1012473	1014974	+	2502	protein_coding	26	25	26	25	25
VF_0919	I	1015163	1015834	-	672	protein_coding	1	1	1	1	1
VF_0920	I	1016057	1016563	-	507	protein_coding	0	0	0	0	0
VF_0921	I	1016766	1017350	-	585	protein_coding	105	105	103	103	103
VF_0922	I	1017585	1017920	+	336	protein_coding	11	11	11	11	11
VF_0923	I	1017969	1019288	-	1320	protein_coding	0	1	1	1	0
VF_0924	I	1019458	1020786	-	1329	protein_coding	0	0	0	0	0
VF_0925	I	1020833	1021501	-	669	protein_coding	1	1	1	1	1
VF_0926	I	1021688	1022566	+	879	protein_coding	4	4	3	4	3
VF_0927	I	1022618	1023052	-	435	protein_coding	0	0	0	0	0
VF_0928	I	1023194	1023610	-	417	protein_coding	2	2	2	2	2
VF_0929	I	1023624	1024259	-	636	protein_coding	2	2	2	2	2
VF_0930	I	1024330	1025013	-	684	protein_coding	0	0	0	0	0
VF_0931	I	1025013	1025645	-	633	protein_coding	0	0	0	0	0
VF_0932	I	1025650	1026645	-	996	protein_coding	0	0	0	0	0
VF_0933	I	1026708	1029191	-	2484	protein_coding	1	1	1	1	1
VF_0934	I	1029195	1029779	-	585	protein_coding	0	0	0	0	0
VF_0935	I	1029782	1030363	-	582	protein_coding	0	0	0	0	0
VF_0936	I	1031186	1033216	+	2031	protein_coding	1	2	1	1	1
VF_0937	I	1033510	1034940	+	1431	protein_coding	0	0	0	0	0
VF_0938	I	1034930	1035286	+	357	protein_coding	1	1	1	1	1
VF_0939	I	1035275	1036153	-	879	protein_coding	3	2	2	2	2
VF_0940	I	1036536	1037525	+	990	protein_coding	3	3	3	3	3
VF_0941	I	1037538	1038017	+	480	protein_coding	2	2	2	2	2
VF_0942	I	1038014	1038259	+	246	protein_coding	2	2	2	2	2
VF_0943	I	1038261	1038707	+	447	protein_coding	2	2	2	2	2
VF_0944	I	1038813	1039778	-	966	protein_coding	9	9	9	9	9
VF_0945	I	1039782	1041290	-	1509	protein_coding	9	11	9	9	10
VF_0946	I	1041399	1042169	-	771	protein_coding	6	6	5	5	5
VF_0947	I	1042249	1043223	-	975	protein_coding	6	6	6	6	6
VF_0948	I	1043260	1043988	-	729	protein_coding	0	0	0	0	0
VF_0949	I	1044375	1046150	+	1776	protein_coding	22	21	21	21	21
VF_0950	I	1046303	1046824	+	522	protein_coding	1	1	1	1	1
VF_0951	I	1046930	1047553	+	624	protein_coding	0	0	0	0	0
VF_0952	I	1047581	1048594	+	1014	protein_coding	0	0	0	0	0
VF_0953	I	1048973	1050562	+	1590	protein_coding	36	33	33	34	33
VF_0954	I	1050580	1051716	+	1137	protein_coding	39	37	37	37	37
VF_0955	I	1051729	1051836	+	108	protein_coding	12	12	12	12	12
VF_0956	I	1051829	1052131	+	303	protein_coding	16	14	14	14	14
VF_0957	I	1052309	1052719	+	411	protein_coding	0	0	0	0	0
VF_0958	I	1052709	1053395	+	687	protein_coding	1	1	1	1	1
VF_0959	I	1053395	1053841	+	447	protein_coding	1	1	1	1	1
VF_0960	I	1053858	1054898	+	1041	protein_coding	1	1	1	1	1
VF_0962	I	1054909	1056261	+	1353	protein_coding	35	34	34	33	33
VF_0963	I	1056297	1056863	+	567	protein_coding	51	51	50	50	50
VF_0964	I	1056889	1057647	+	759	protein_coding	20	20	20	20	20
VF_0965	I	1057779	1058828	+	1050	protein_coding	4	5	4	4	4
VF_0966	I	1058902	1059492	-	591	protein_coding	2	3	2	2	2
VF_0967	I	1059803	1060255	+	453	protein_coding	2	2	2	2	2
VF_0968	I	1061178	1062233	+	1056	protein_coding	1	1	1	1	1
VF_0969	I	1062688	1063074	+	387	protein_coding	0	0	0	0	0
VF_0970	I	1063106	1063816	+	711	protein_coding	0	0	0	0	0
VF_0971	I	1064022	1065380	+	1359	protein_coding	0	0	0	0	0
VF_0972	I	1065557	1066102	+	546	protein_coding	2	2	2	2	2
VF_0973	I	1066259	1067857	+	1599	protein_coding	0	0	0	0	0
VF_0974	I	1067862	1069661	+	1800	protein_coding	0	0	0	0	0
VF_0975	I	1069654	1071471	+	1818	protein_coding	0	1	0	0	0
VF_0976	I	1071496	1072956	+	1461	protein_coding	1	2	1	1	1
VF_2598	I	1073086	1073319	+	234	protein_coding	1	0	0	0	0
VF_0977	I	1073386	1073808	+	423	protein_coding	0	0	0	0	0
VF_0978	I	1073830	1074810	-	981	protein_coding	1	1	1	1	1
VF_0979	I	1074942	1075259	-	318	protein_coding	1	1	1	1	1
VF_0980	I	1075323	1076483	-	1161	protein_coding	1	1	1	1	1
VF_0981	I	1076762	1077358	+	597	protein_coding	0	0	0	0	0
VF_0982	I	1077408	1078265	-	858	protein_coding	1	1	1	1	1
VF_0983	I	1078386	1078748	-	363	protein_coding	2	2	2	2	2
VF_0984	I	1078776	1079165	-	390	protein_coding	1	2	2	2	1
VF_0985	I	1079463	1081946	+	2484	protein_coding	0	1	0	0	0
VF_0986	I	1082031	1085192	-	3162	protein_coding	2	2	2	2	2
VF_0987	I	1085721	1087673	+	1953	protein_coding	0	0	0	0	0
VF_0988	I	1088147	1088896	+	750	protein_coding	3	3	2	3	2
VF_0989	I	1089083	1090978	+	1896	protein_coding	0	0	0	0	0
VF_0990	I	1090979	1091938	-	960	protein_coding	0	0	0	0	0
VF_0991	I	1091935	1092606	-	672	protein_coding	0	0	0	0	0
VF_0993	I	1092603	1096124	-	3522	protein_coding	0	0	0	0	0
VF_0994	I	1096135	1096968	-	834	protein_coding	0	0	0	0	0
VF_0995	I	1096970	1098292	-	1323	protein_coding	0	1	0	0	0
VF_0996	I	1098304	1098795	-	492	protein_coding	0	0	0	0	0
VF_0997	I	1098832	1100142	-	1311	protein_coding	1	1	0	0	0
VF_2600	I	1100146	1100274	-	129	protein_coding	0	0	0	0	0
VF_0998	I	1100277	1101845	-	1569	protein_coding	0	1	0	0	0
VF_0999	I	1101851	1104433	-	2583	protein_coding	1	1	0	0	0
VF_1000	I	1104430	1105470	-	1041	protein_coding	0	0	0	0	0
VF_1001	I	1105434	1107185	-	1752	protein_coding	0	0	0	0	0
VF_1002	I	1107182	1107607	-	426	protein_coding	0	0	0	0	0
VF_1003	I	1107697	1109172	-	1476	protein_coding	1	1	1	1	1
VF_1004	I	1109176	1109676	-	501	protein_coding	0	1	0	0	0
VF_1005	I	1109692	1111242	-	1551	protein_coding	0	0	0	0	0
VF_1006	I	1111465	1111671	-	207	protein_coding	0	0	0	0	0
VF_1007	I	1111664	1112215	-	552	protein_coding	0	1	0	0	0
VF_1008	I	1112226	1112996	-	771	protein_coding	0	1	0	0	0
VF_1009	I	1113065	1115149	-	2085	protein_coding	0	0	0	0	0
VF_1010	I	1115586	1116692	+	1107	protein_coding	4	4	4	4	4
VF_1011	I	1117330	1118388	+	1059	protein_coding	128	125	123	122	121
VF_2601	I	1118585	1118632	+	48	protein_coding	1	1	1	1	1
VF_1012	I	1118853	1119749	+	897	protein_coding	0	0	0	0	0
VF_1013	I	1119755	1121074	+	1320	protein_coding	0	1	0	0	0
VF_1014	I	1121084	1122124	+	1041	protein_coding	2	2	2	2	2
VF_1015	I	1122362	1123435	+	1074	protein_coding	2	3	2	2	2
VF_1016	I	1123444	1124058	+	615	protein_coding	3	3	3	3	3
VF_1017	I	1124173	1124910	+	738	protein_coding	1	0	0	0	0
VF_1018	I	1124892	1125665	+	774	protein_coding	2	2	2	2	2
VF_1019	I	1125662	1126282	+	621	protein_coding	2	3	1	1	1
VF_1020	I	1126391	1127077	+	687	protein_coding	1	1	1	1	1
VF_1021	I	1127074	1128024	+	951	protein_coding	1	2	1	1	1
VF_1022	I	1128098	1128496	-	399	protein_coding	0	0	0	0	0
VF_1023	I	1128522	1128824	-	303	protein_coding	0	0	0	0	0
VF_1024	I	1128929	1129360	-	432	protein_coding	0	0	0	0	0
VF_1025	I	1129433	1129978	-	546	protein_coding	1	1	1	1	1
VF_1026	I	1130148	1131404	-	1257	protein_coding	1	1	1	1	1
VF_1027	I	1131685	1132491	-	807	protein_coding	1	2	1	2	1
VF_1028	I	1132491	1133681	-	1191	protein_coding	2	2	2	2	2
VF_1029	I	1133692	1135104	-	1413	protein_coding	1	4	1	1	1
VF_1031	I	1135109	1136116	-	1008	protein_coding	1	1	1	1	1
VF_1032	I	1136127	1136729	-	603	protein_coding	0	0	1	1	0
VF_1033	I	1136729	1137604	-	876	protein_coding	0	0	0	0	0
VF_2602	I	1137447	1138370	-	924	protein_coding	0	0	0	0	0
VF_2603	I	1138570	1138647	-	78	protein_coding	0	0	0	0	0
VF_1034	I	1138741	1139580	+	840	protein_coding	1	1	1	0	0
VF_1035	I	1139654	1140274	+	621	protein_coding	4	4	4	4	4
VF_1036	I	1140329	1142788	-	2460	protein_coding	0	0	0	0	0
VF_1037	I	1142800	1143942	-	1143	protein_coding	2	1	1	1	1
VF_1038	I	1144323	1145387	+	1065	protein_coding	7	5	5	4	4
VF_1039	I	1145472	1146212	-	741	protein_coding	4	5	4	4	4
VF_1040	I	1146376	1147437	+	1062	protein_coding	4	4	4	4	4
VF_1041	I	1147804	1148220	+	417	protein_coding	0	0	0	0	0
VF_1042	I	1148311	1149291	+	981	protein_coding	1	2	1	1	1
VF_1043	I	1149458	1150618	+	1161	protein_coding	0	0	0	0	0
VF_1044	I	1151061	1152248	+	1188	protein_coding	0	0	0	0	0
VF_1045	I	1152238	1152963	+	726	protein_coding	0	0	0	0	0
VF_1046	I	1153074	1153664	+	591	protein_coding	1	1	1	1	1
VF_1047	I	1153797	1154267	+	471	protein_coding	2	2	2	2	2
VF_2604	I	1154489	1154638	-	150	protein_coding	2	2	2	2	2
VF_1048	I	1155572	1156090	+	519	protein_coding	0	0	0	0	0
VF_1049	I	1156168	1157025	-	858	protein_coding	1	1	1	1	1
VF_1050	I	1157477	1157722	-	246	protein_coding	1	1	1	1	1
VF_1051	I	1158157	1160787	+	2631	protein_coding	24	24	24	24	24
VF_1052	I	1160935	1162395	+	1461	protein_coding	0	0	0	0	0
VF_1053	I	1162399	1163739	+	1341	protein_coding	2	2	2	2	2
VF_1054	I	1163726	1164199	+	474	protein_coding	0	0	0	0	0
VF_1055	I	1164250	1165245	-	996	protein_coding	3	3	3	3	3
VF_1056	I	1165494	1167203	+	1710	protein_coding	5	4	4	4	4
VF_1057	I	1167249	1167884	-	636	protein_coding	0	0	0	0	0
VF_1058	I	1168054	1168668	-	615	protein_coding	0	1	0	0	0
VF_1059	I	1168949	1170616	+	1668	protein_coding	2	2	2	2	2
VF_1060	I	1170782	1172011	+	1230	protein_coding	0	0	0	0	0
VF_1061	I	1172014	1173381	+	1368	protein_coding	2	1	1	2	1
VF_1062	I	1173472	1174728	-	1257	protein_coding	1	2	2	2	1
VF_1063	I	1174858	1175754	+	897	protein_coding	0	1	0	0	0
VF_1064	I	1176030	1177424	+	1395	protein_coding	16	16	15	15	15
VF_1065	I	1177515	1179392	+	1878	protein_coding	4	4	4	4	4
VF_1066	I	1179403	1180305	-	903	protein_coding	1	0	0	0	0
VF_1067	I	1180458	1180850	+	393	protein_coding	0	0	0	0	0
VF_1068	I	1180860	1181726	+	867	protein_coding	1	1	1	1	1
VF_1069	I	1181757	1181954	-	198	protein_coding	0	0	0	0	0
VF_1070	I	1182102	1183580	-	1479	protein_coding	0	1	0	0	0
VF_1071	I	1183605	1185203	-	1599	protein_coding	1	2	1	1	1
VF_1072	I	1185368	1186306	+	939	protein_coding	0	0	0	0	0
VF_1073	I	1186281	1187234	-	954	protein_coding	4	4	4	4	4
VF_1074	I	1187324	1188145	-	822	protein_coding	1	2	1	1	1
VF_1075	I	1188148	1188750	-	603	protein_coding	1	2	1	1	1
VF_1076	I	1188760	1189401	-	642	protein_coding	0	0	0	0	0
VF_1077	I	1189415	1190173	-	759	protein_coding	0	0	0	0	0
VF_1078	I	1190170	1190574	-	405	protein_coding	0	0	0	0	0
VF_1079	I	1190547	1191206	-	660	protein_coding	1	2	1	1	1
VF_1080	I	1191391	1191864	+	474	protein_coding	0	0	0	0	0
VF_1081	I	1191958	1192542	-	585	protein_coding	0	0	0	0	0
VF_1082	I	1192687	1193379	+	693	protein_coding	2	1	1	1	1
VF_1083	I	1193424	1194284	+	861	protein_coding	2	2	2	2	2
VF_1084	I	1194718	1196043	+	1326	protein_coding	0	0	0	0	0
VF_1085	I	1196120	1196734	-	615	protein_coding	17	17	17	17	17
VF_2605	I	1196733	1196885	+	153	protein_coding	1	0	0	0	0
VF_1086	I	1197071	1197928	+	858	protein_coding	0	0	0	0	0
VF_1087	I	1197919	1198398	+	480	protein_coding	0	0	0	0	0
VF_1088	I	1198671	1199984	+	1314	protein_coding	0	0	0	0	0
VF_1089	I	1200227	1201159	+	933	protein_coding	1	1	1	1	1
VF_1090	I	1201246	1203156	+	1911	protein_coding	0	0	0	0	0
VF_1091	I	1203230	1204804	-	1575	protein_coding	2	2	2	2	2
VF_1092	I	1205130	1207136	-	2007	protein_coding	1	1	1	1	1
VF_1093	I	1207527	1208627	+	1101	protein_coding	0	0	0	0	0
VF_1094	I	1208716	1209417	+	702	protein_coding	0	0	0	0	0
VF_1095	I	1209479	1210414	+	936	protein_coding	0	0	0	0	0
VF_1096	I	1210685	1211890	+	1206	protein_coding	0	0	0	0	0
VF_1097	I	1212031	1212939	-	909	protein_coding	1	1	1	1	1
VF_1098	I	1213085	1213624	-	540	protein_coding	0	0	0	0	0
VF_1099	I	1213593	1214444	-	852	protein_coding	0	0	0	0	0
VF_1100	I	1214495	1215283	-	789	protein_coding	0	0	0	0	0
VF_1101	I	1215475	1215819	-	345	protein_coding	3	3	3	3	3
VF_1102	I	1216045	1216416	+	372	protein_coding	0	0	0	0	0
VF_1103	I	1216528	1216995	+	468	protein_coding	0	0	0	0	0
VF_1104	I	1217108	1217884	+	777	protein_coding	1	1	1	1	1
VF_1105	I	1217900	1219129	+	1230	protein_coding	2	2	2	2	2
VF_1106	I	1219119	1220336	+	1218	protein_coding	0	0	0	0	0
VF_1107	I	1220346	1221029	+	684	protein_coding	1	1	1	1	1
VF_1108	I	1221152	1222057	+	906	protein_coding	6	6	6	6	6
VF_1109	I	1222096	1223280	+	1185	protein_coding	1	2	1	1	1
VF_1110	I	1223328	1223585	-	258	protein_coding	0	0	0	0	0
VF_1111	I	1223822	1224559	+	738	protein_coding	0	1	0	0	0
VF_1112	I	1224608	1225591	-	984	protein_coding	2	2	3	3	2
VF_1113	I	1225705	1226556	-	852	protein_coding	1	1	1	1	1
VF_1114	I	1226817	1227719	+	903	protein_coding	0	0	0	0	0
VF_1115	I	1227806	1229260	+	1455	protein_coding	1	2	1	1	1
VF_2606	I	1229603	1229725	+	123	protein_coding	0	0	0	0	0
VF_1116	I	1230054	1231334	+	1281	protein_coding	1	0	0	0	0
VF_1117	I	1231418	1233232	+	1815	protein_coding	0	1	0	0	0
VF_1118	I	1233342	1233914	+	573	protein_coding	0	0	0	0	0
VF_1119	I	1234024	1234737	+	714	protein_coding	0	0	0	0	0
VF_1120	I	1234819	1235421	+	603	protein_coding	1	1	1	1	1
VF_1121	I	1235510	1237462	-	1953	protein_coding	1	2	1	1	1
VF_1122	I	1237914	1239950	+	2037	protein_coding	1	2	1	1	1
VF_1123	I	1240260	1242803	+	2544	protein_coding	4	4	4	4	4
VF_1124	I	1242890	1244377	-	1488	protein_coding	0	2	0	0	0
VF_1125	I	1244759	1244956	+	198	protein_coding	0	0	0	0	0
VF_1126	I	1245777	1247513	+	1737	protein_coding	1	1	1	1	1
VF_1127	I	1247510	1249264	+	1755	protein_coding	4	4	4	4	4
VF_1128	I	1249264	1251153	+	1890	protein_coding	3	3	3	3	3
VF_1129	I	1251403	1252362	-	960	protein_coding	0	0	0	0	0
VF_1130	I	1252397	1252855	-	459	protein_coding	1	1	1	1	1
VF_1131	I	1252944	1253423	+	480	protein_coding	0	2	0	0	0
VF_1132	I	1253587	1254969	+	1383	protein_coding	0	0	0	0	0
VF_1133	I	1255054	1257063	-	2010	protein_coding	4	3	2	2	3
VF_1134	I	1257351	1257701	+	351	protein_coding	4	4	4	4	4
VF_1135	I	1257769	1259166	+	1398	protein_coding	4	4	3	3	3
VF_1136	I	1259166	1259555	+	390	protein_coding	5	5	5	5	5
VF_1137	I	1259672	1260262	+	591	protein_coding	15	15	14	14	14
VF_1138	I	1260342	1262204	-	1863	protein_coding	1	0	0	0	0
VF_1139	I	1262526	1262948	+	423	protein_coding	5	5	5	5	5
VF_1140	I	1263011	1263754	-	744	protein_coding	0	0	0	0	0
VF_1141	I	1264037	1264873	+	837	protein_coding	0	0	0	0	0
VF_1142	I	1265000	1265551	+	552	protein_coding	2	2	2	2	2
VF_1143	I	1265915	1267204	+	1290	protein_coding	5	5	5	5	5
VF_1144	I	1267371	1268666	+	1296	protein_coding	3	3	3	3	3
VF_1145	I	1268676	1269122	+	447	protein_coding	0	0	0	0	0
VF_1146	I	1269512	1271881	+	2370	protein_coding	7	6	6	6	6
VF_1147	I	1272010	1273476	-	1467	protein_coding	3	3	3	3	3
VF_1148	I	1273637	1274353	-	717	protein_coding	0	0	0	0	0
VF_1149	I	1274346	1276028	-	1683	protein_coding	0	3	0	0	0
VF_1150	I	1276275	1276862	+	588	protein_coding	1	1	1	1	1
VF_1151	I	1276930	1277091	-	162	protein_coding	12	12	12	12	12
VF_1152	I	1277404	1278279	+	876	protein_coding	17	17	17	17	17
VF_1153	I	1278473	1278892	+	420	protein_coding	1	1	1	1	1
VF_1154	I	1278965	1279477	-	513	protein_coding	0	0	0	0	0
VF_1155	I	1279591	1280874	-	1284	protein_coding	1	1	1	1	1
VF_1156	I	1281304	1282713	+	1410	protein_coding	2	1	2	1	1
VF_1157	I	1282826	1284373	+	1548	protein_coding	1	0	0	0	0
VF_1158	I	1284538	1285089	+	552	protein_coding	1	1	1	1	1
VF_1159	I	1285182	1286582	-	1401	protein_coding	27	29	28	29	27
VF_1160	I	1286849	1287211	+	363	protein_coding	6	5	4	5	5
VF_1161	I	1287634	1288791	+	1158	protein_coding	0	0	0	0	0
VF_1162	I	1288784	1290064	+	1281	protein_coding	0	1	0	0	0
VF_1163	I	1290061	1291278	+	1218	protein_coding	0	0	0	0	0
VF_1164	I	1291282	1292565	+	1284	protein_coding	2	3	2	2	2
VF_1165	I	1292558	1293283	+	726	protein_coding	0	1	0	0	0
VF_1166	I	1293306	1294283	-	978	protein_coding	1	5	1	1	1
VF_1167	I	1294503	1295747	+	1245	protein_coding	0	0	0	0	0
VF_1168	I	1295744	1299424	+	3681	protein_coding	7	6	4	5	4
VF_1169	I	1299457	1299942	+	486	protein_coding	1	2	1	1	1
VF_1170	I	1300111	1300542	+	432	protein_coding	0	0	0	0	0
VF_1171	I	1301038	1302192	+	1155	protein_coding	0	1	0	0	0
VF_1172	I	1302304	1303470	+	1167	protein_coding	0	0	0	0	0
VF_1173	I	1303542	1303898	+	357	protein_coding	0	0	0	0	0
VF_1174	I	1303929	1304288	+	360	protein_coding	3	3	3	3	3
VF_1175	I	1304343	1304897	-	555	protein_coding	1	1	1	1	1
VF_1176	I	1305106	1306467	-	1362	protein_coding	20	21	20	21	20
VF_1177	I	1306563	1307822	-	1260	protein_coding	18	18	18	18	18
VF_1178	I	1308003	1308584	-	582	protein_coding	1	0	0	0	0
VF_1179	I	1308601	1309971	-	1371	protein_coding	1	1	1	1	1
VF_1180	I	1310136	1311665	+	1530	protein_coding	22	23	22	22	22
VF_1181	I	1311797	1312153	+	357	protein_coding	1	1	1	1	1
VF_1182	I	1312257	1313291	+	1035	protein_coding	0	0	0	0	0
VF_1183	I	1313294	1314376	+	1083	protein_coding	2	2	2	2	2
VF_1184	I	1314373	1317450	+	3078	protein_coding	7	8	6	6	6
VF_1185	I	1317577	1317963	+	387	protein_coding	0	0	0	0	0
VF_1186	I	1318017	1319207	-	1191	protein_coding	2	3	2	2	2
VF_1187	I	1319352	1319702	+	351	protein_coding	1	1	1	0	1
VF_1188	I	1319944	1321089	+	1146	protein_coding	11	10	10	9	10
VF_1189	I	1321249	1321848	+	600	protein_coding	2	2	2	2	2
VF_1190	I	1322059	1323312	+	1254	protein_coding	1	1	1	1	1
VF_1191	I	1323492	1324895	+	1404	protein_coding	1	1	1	1	1
VF_1192	I	1324906	1325916	+	1011	protein_coding	1	1	1	1	1
VF_1193	I	1325897	1327015	+	1119	protein_coding	0	0	0	0	0
VF_1194	I	1327060	1327713	+	654	protein_coding	2	2	2	2	2
VF_1195	I	1327916	1328302	+	387	protein_coding	7	6	7	7	6
VF_1196	I	1328472	1329386	-	915	protein_coding	2	2	2	2	2
VF_1197	I	1329535	1330707	-	1173	protein_coding	0	0	0	0	0
VF_1198	I	1330958	1332190	+	1233	protein_coding	7	7	7	7	7
VF_1199	I	1332254	1332532	-	279	protein_coding	0	0	0	0	0
VF_1200	I	1332611	1334686	-	2076	protein_coding	1	1	1	1	1
VF_2607	I	1334735	1334956	+	222	protein_coding	0	0	0	0	0
VF_1201	I	1334893	1336026	-	1134	protein_coding	10	10	10	10	10
VF_1202	I	1336199	1338475	-	2277	protein_coding	32	33	33	33	32
VF_1203	I	1338970	1339674	-	705	protein_coding	2	2	2	2	2
VF_1204	I	1340000	1342636	+	2637	protein_coding	159	156	155	152	151
VF_2608	I	1342696	1342917	-	222	protein_coding	2	3	3	2	2
VF_1205	I	1343101	1343808	-	708	protein_coding	7	7	7	7	7
VF_1206	I	1344038	1344586	+	549	protein_coding	0	0	0	0	0
VF_1207	I	1344649	1346001	+	1353	protein_coding	3	3	3	3	3
VF_1208	I	1346073	1346390	+	318	protein_coding	0	0	0	0	0
VF_1209	I	1346409	1347491	+	1083	protein_coding	0	0	0	0	0
VF_1210	I	1347541	1348287	+	747	protein_coding	0	0	0	0	0
VF_1211	I	1348363	1348653	-	291	protein_coding	0	0	0	0	0
VF_1212	I	1348675	1349070	-	396	protein_coding	1	1	1	1	1
VF_1213	I	1349170	1349460	-	291	protein_coding	0	0	0	0	0
VF_1214	I	1349715	1351643	+	1929	protein_coding	41	36	35	36	36
VF_1216	I	1351728	1352198	+	471	protein_coding	303	295	292	288	288
VF_1217	I	1352306	1352500	+	195	protein_coding	165	159	156	154	155
VF_1218	I	1352542	1352895	+	354	protein_coding	85	83	82	82	82
VF_1219	I	1353106	1354425	+	1320	protein_coding	1	1	0	0	0
VF_1220	I	1354505	1355284	-	780	protein_coding	1	2	1	1	1
VF_1221	I	1355284	1356321	-	1038	protein_coding	1	1	1	1	1
VF_1222	I	1356331	1357179	-	849	protein_coding	0	2	0	0	0
VF_1223	I	1357176	1357595	-	420	protein_coding	0	0	0	0	0
VF_1224	I	1357592	1358275	-	684	protein_coding	0	0	0	0	0
VF_1225	I	1358297	1359061	-	765	protein_coding	0	0	0	0	0
VF_1226	I	1359206	1360582	+	1377	protein_coding	0	0	0	0	0
VF_1227	I	1360566	1361102	+	537	protein_coding	1	1	0	0	0
VF_1228	I	1361155	1361682	+	528	protein_coding	0	0	0	0	0
VF_1229	I	1362070	1364127	+	2058	protein_coding	1	2	1	1	1
VF_1230	I	1364127	1364981	+	855	protein_coding	1	1	1	1	1
VF_1231	I	1364978	1368238	+	3261	protein_coding	1	1	0	0	0
VF_1232	I	1368225	1368956	+	732	protein_coding	0	0	0	0	0
VF_1233	I	1368986	1369699	+	714	protein_coding	0	0	0	0	0
VF_1234	I	1369769	1371967	-	2199	protein_coding	1	0	0	0	0
VF_1235	I	1372287	1373270	+	984	protein_coding	18	18	18	17	17
VF_1236	I	1373288	1375675	+	2388	protein_coding	38	38	37	36	37
VF_1237	I	1376265	1376561	+	297	protein_coding	28	26	26	27	26
VF_1238	I	1376903	1377895	+	993	protein_coding	0	0	0	0	0
VF_1239	I	1377994	1379778	+	1785	protein_coding	4	5	4	4	4
VF_1240	I	1379860	1380342	-	483	protein_coding	9	9	9	9	9
VF_1241	I	1380359	1381411	-	1053	protein_coding	16	16	16	16	16
VF_1242	I	1381620	1382504	+	885	protein_coding	3	3	3	3	3
VF_1243	I	1382587	1383942	-	1356	protein_coding	4	4	4	4	4
VF_1244	I	1383960	1384868	+	909	protein_coding	2	2	2	2	2
VF_1245	I	1385030	1386580	-	1551	protein_coding	3	2	2	2	2
VF_1246	I	1387074	1387985	-	912	protein_coding	0	0	0	0	0
VF_1247	I	1388410	1388841	+	432	protein_coding	4	4	4	4	4
VF_1248	I	1388911	1389024	-	114	protein_coding	0	0	0	0	0
VF_2609	I	1389200	1389370	-	171	protein_coding	0	0	0	0	0
VF_1249	I	1389615	1390529	+	915	protein_coding	0	0	0	0	0
VF_1250	I	1390529	1391818	+	1290	protein_coding	0	0	0	0	0
VF_1251	I	1391827	1392831	+	1005	protein_coding	1	1	1	1	1
VF_1252	I	1392841	1393788	+	948	protein_coding	0	0	0	0	0
VF_1253	I	1393912	1395021	-	1110	protein_coding	0	0	0	0	0
VF_1254	I	1395094	1396551	-	1458	protein_coding	0	0	0	0	0
VF_1255	I	1396688	1397710	-	1023	protein_coding	0	1	0	0	0
VF_1256	I	1397914	1398906	+	993	protein_coding	1	0	0	0	0
VF_1257	I	1398978	1400972	-	1995	protein_coding	0	1	0	0	0
VF_1258	I	1401251	1401661	+	411	protein_coding	0	0	0	0	0
VF_1259	I	1401796	1402248	-	453	protein_coding	1	1	1	1	1
VF_1260	I	1402379	1402939	+	561	protein_coding	0	0	0	0	0
VF_1261	I	1402973	1403353	+	381	protein_coding	0	0	0	0	0
VF_1262	I	1403532	1404107	+	576	protein_coding	2	2	2	2	3
VF_1263	I	1404109	1404795	+	687	protein_coding	0	0	0	0	0
VF_1264	I	1404944	1406380	+	1437	protein_coding	0	0	0	0	0
VF_1265	I	1406520	1406840	+	321	protein_coding	0	0	0	0	0
VF_1266	I	1406883	1408226	-	1344	protein_coding	1	1	0	0	0
VF_1269	I	1409661	1410068	-	408	protein_coding	0	1	0	0	0
VF_1270	I	1410161	1410925	-	765	protein_coding	0	1	0	0	0
VF_1271	I	1411214	1412095	+	882	protein_coding	0	0	0	0	0
VF_1272	I	1412181	1412747	+	567	protein_coding	11	10	11	11	10
VF_1273	I	1412846	1414024	-	1179	protein_coding	0	0	0	0	0
VF_1274	I	1414112	1415479	-	1368	protein_coding	0	0	0	0	0
VF_1275	I	1415695	1418331	-	2637	protein_coding	5	5	5	5	5
VF_1276	I	1418309	1419535	-	1227	protein_coding	1	1	1	1	1
VF_1277	I	1419553	1421346	-	1794	protein_coding	4	5	4	4	4
VF_1278	I	1421443	1421895	+	453	protein_coding	2	2	2	2	2
VF_1279	I	1422001	1422627	+	627	protein_coding	18	18	18	18	18
VF_1280	I	1422645	1424666	+	2022	protein_coding	40	39	38	38	38
VF_1281	I	1424718	1425461	+	744	protein_coding	0	0	0	0	0
VF_1282	I	1425599	1428202	+	2604	protein_coding	15	13	13	13	13
VF_1283	I	1428314	1428538	+	225	protein_coding	0	0	0	0	0
VF_1284	I	1428697	1433535	+	4839	protein_coding	140	134	133	134	131
VF_1285	I	1433805	1434815	+	1011	protein_coding	4	4	4	4	4
VF_1286	I	1434951	1435574	+	624	protein_coding	0	1	0	0	0
VF_1287	I	1436169	1438325	+	2157	protein_coding	8	8	8	8	8
VF_1288	I	1438332	1438574	+	243	protein_coding	2	2	2	2	2
VF_1289	I	1438555	1440465	+	1911	protein_coding	8	8	8	8	8
VF_1290	I	1440474	1442111	+	1638	protein_coding	19	18	19	20	18
VF_1291	I	1442312	1442485	+	174	protein_coding	60	57	57	56	55
VF_1292	I	1442693	1443211	-	519	protein_coding	13	15	15	15	13
VF_1293	I	1443277	1444947	-	1671	protein_coding	1	2	1	1	1
VF_1294	I	1445128	1445574	+	447	protein_coding	2	2	2	2	2
VF_1295	I	1445625	1446179	-	555	protein_coding	0	1	0	0	0
VF_1296	I	1446707	1448785	-	2079	protein_coding	0	0	0	0	0
VF_1297	I	1448795	1449979	-	1185	protein_coding	0	0	0	0	0
VF_1298	I	1450077	1450532	-	456	protein_coding	0	0	0	0	0
VF_1299	I	1450804	1452234	+	1431	protein_coding	26	25	24	24	24
VF_1300	I	1452247	1452858	+	612	protein_coding	16	15	13	14	14
VF_1301	I	1452869	1453054	+	186	protein_coding	2	2	2	2	2
VF_1302	I	1453051	1454022	+	972	protein_coding	19	18	18	18	18
VF_1303	I	1454105	1454584	+	480	protein_coding	2	2	2	2	2
VF_1304	I	1454603	1456981	+	2379	protein_coding	2	2	1	1	1
VF_1306	I	1456974	1457150	+	177	protein_coding	0	0	0	0	0
VF_1307	I	1457140	1457814	+	675	protein_coding	0	0	0	0	0
VF_1308	I	1457910	1458662	+	753	protein_coding	4	4	4	4	4
VF_1310	I	1458813	1459763	+	951	protein_coding	16	15	15	15	15
VF_1311	I	1459898	1460821	+	924	protein_coding	2	3	1	1	1
VF_1312	I	1460893	1461540	-	648	protein_coding	4	4	4	4	4
VF_1313	I	1461542	1462276	-	735	protein_coding	2	2	2	2	2
VF_1314	I	1462285	1463100	-	816	protein_coding	0	0	0	0	0
VF_1315	I	1463414	1464532	+	1119	protein_coding	3	2	2	2	2
VF_1316	I	1464516	1465373	+	858	protein_coding	1	1	1	1	1
VF_1317	I	1465373	1466143	+	771	protein_coding	1	1	1	1	1
VF_1318	I	1466268	1467302	+	1035	protein_coding	6	6	6	6	6
VF_1319	I	1467504	1468547	+	1044	protein_coding	9	7	8	7	7
VF_1320	I	1468630	1469343	-	714	protein_coding	1	1	1	1	1
VF_1321	I	1469501	1470412	+	912	protein_coding	0	0	0	0	0
VF_1322	I	1470652	1471872	+	1221	protein_coding	1	1	1	1	1
VF_1323	I	1471944	1472234	-	291	protein_coding	1	1	1	1	1
VF_1324	I	1472287	1472943	-	657	protein_coding	3	3	3	3	3
VF_1325	I	1473172	1473546	-	375	protein_coding	1	1	1	1	1
VF_1326	I	1473671	1474270	-	600	protein_coding	2	3	2	2	2
VF_1327	I	1474304	1474729	-	426	protein_coding	0	0	0	0	0
VF_1328	I	1474821	1475357	-	537	protein_coding	0	0	0	0	0
VF_1329	I	1475382	1477304	-	1923	protein_coding	0	1	0	0	0
VF_1330	I	1477585	1478916	+	1332	protein_coding	0	0	0	0	0
VF_1331	I	1478966	1479511	-	546	protein_coding	1	3	1	1	1
VF_1332	I	1479603	1480946	-	1344	protein_coding	1	1	1	1	1
VF_1333	I	1481053	1482009	+	957	protein_coding	0	0	0	0	0
VF_1334	I	1482124	1482921	+	798	protein_coding	4	3	3	4	3
VF_1335	I	1482959	1483591	-	633	protein_coding	1	0	0	0	0
VF_1336	I	1483579	1484190	-	612	protein_coding	0	0	0	0	0
VF_1337	I	1484393	1484938	-	546	protein_coding	2	2	2	2	2
VF_1338	I	1485050	1485679	-	630	protein_coding	1	1	1	1	1
VF_1339	I	1485873	1486331	+	459	protein_coding	2	2	2	2	2
VF_1340	I	1486381	1486650	-	270	protein_coding	0	0	0	0	0
VF_1341	I	1486804	1487565	+	762	protein_coding	2	2	2	2	2
VF_1342	I	1487573	1487887	-	315	protein_coding	0	0	0	0	0
VF_1343	I	1487887	1488354	-	468	protein_coding	0	0	0	0	0
VF_1344	I	1488415	1488882	-	468	protein_coding	0	1	0	0	0
VF_1345	I	1488879	1489418	-	540	protein_coding	0	0	0	0	0
VF_1346	I	1489460	1489591	-	132	protein_coding	0	0	1	0	0
VF_1347	I	1489623	1489958	-	336	protein_coding	0	0	0	0	0
VF_1348	I	1490100	1491131	-	1032	protein_coding	3	4	3	3	3
VF_1349	I	1491324	1493066	-	1743	protein_coding	2	8	1	1	1
VF_1350	I	1493478	1495523	+	2046	protein_coding	2	4	2	2	2
VF_1351	I	1495569	1496012	-	444	protein_coding	0	0	0	0	0
VF_1352	I	1496317	1496769	-	453	protein_coding	0	0	0	0	0
VF_2610	I	1496806	1496940	-	135	protein_coding	0	0	0	0	0
VF_1353	I	1497166	1497480	-	315	protein_coding	2	2	2	2	2
VF_1354	I	1497737	1499125	-	1389	protein_coding	4	4	4	4	4
VF_1355	I	1499161	1500426	-	1266	protein_coding	2	3	2	2	2
VF_2611	I	1500595	1500744	-	150	protein_coding	0	0	0	0	0
VF_1356	I	1500781	1501290	-	510	protein_coding	0	1	0	0	0
VF_1358	I	1501875	1502897	-	1023	protein_coding	11	12	11	12	11
VF_1359	I	1502914	1503522	-	609	protein_coding	7	8	7	7	7
VF_1360	I	1503536	1506391	-	2856	protein_coding	30	30	28	26	29
VF_1361	I	1506404	1506601	-	198	protein_coding	0	0	0	0	0
VF_1362	I	1506686	1507288	-	603	protein_coding	2	3	2	3	2
VF_1363	I	1507293	1508993	-	1701	protein_coding	5	5	5	5	5
VF_1364	I	1509173	1509691	-	519	protein_coding	1	1	1	1	1
VF_1365	I	1509672	1510130	-	459	protein_coding	5	5	5	5	5
VF_1366	I	1510278	1511099	+	822	protein_coding	0	0	0	0	0
VF_1367	I	1511244	1513337	-	2094	protein_coding	6	5	5	5	5
VF_1368	I	1513477	1514640	-	1164	protein_coding	0	0	0	0	0
VF_1369	I	1514881	1516914	-	2034	protein_coding	9	10	10	10	9
VF_1370	I	1517042	1517680	-	639	protein_coding	3	4	4	3	3
VF_1371	I	1517692	1518597	-	906	protein_coding	1	1	1	1	1
VF_1372	I	1518607	1519284	-	678	protein_coding	3	3	3	3	3
VF_1373	I	1519488	1520732	-	1245	protein_coding	2	3	2	2	2
VF_1374	I	1520814	1521770	-	957	protein_coding	0	0	0	0	0
VF_1375	I	1521754	1522482	-	729	protein_coding	1	1	0	0	0
VF_1376	I	1522482	1523225	-	744	protein_coding	0	0	0	0	0
VF_1377	I	1523274	1524074	-	801	protein_coding	3	3	3	3	3
VF_1378	I	1524221	1525114	+	894	protein_coding	0	0	0	0	0
VF_1379	I	1525111	1527999	-	2889	protein_coding	0	1	0	0	0
VF_1380	I	1527983	1529140	-	1158	protein_coding	0	1	0	0	0
VF_1381	I	1529281	1529631	-	351	protein_coding	2	2	2	2	2
VF_1382	I	1529694	1530224	-	531	protein_coding	1	1	1	1	1
VF_1383	I	1530369	1532612	-	2244	protein_coding	4	4	4	4	4
VF_1384	I	1532784	1533428	+	645	protein_coding	0	1	0	0	0
VF_1385	I	1533425	1533898	-	474	protein_coding	0	0	0	0	0
VF_1386	I	1533988	1534434	-	447	protein_coding	0	0	0	0	0
VF_2612	I	1534424	1534516	-	93	protein_coding	0	0	0	0	0
VF_2613	I	1534516	1534641	-	126	protein_coding	0	0	0	0	0
VF_1387	I	1534676	1535521	-	846	protein_coding	2	2	2	2	2
VF_1388	I	1535545	1536327	-	783	protein_coding	1	1	1	1	1
VF_1389	I	1536347	1536790	-	444	protein_coding	1	1	1	1	1
VF_1390	I	1536976	1538667	+	1692	protein_coding	2	3	2	2	2
VF_1391	I	1538713	1539564	-	852	protein_coding	0	0	0	0	0
VF_1392	I	1539743	1540231	-	489	protein_coding	1	1	1	1	1
VF_2614	I	1540377	1540772	-	396	protein_coding	2	2	2	2	2
VF_1393	I	1540873	1541331	-	459	protein_coding	1	1	1	1	1
VF_1394	I	1541440	1542996	-	1557	protein_coding	1	1	1	1	1
VF_1395	I	1543338	1543724	+	387	protein_coding	1	1	1	1	1
VF_1396	I	1543763	1544419	+	657	protein_coding	1	1	1	1	1
VF_1397	I	1544438	1545802	+	1365	protein_coding	5	5	5	5	5
VF_1398	I	1545822	1547099	-	1278	protein_coding	4	4	4	4	4
VF_1399	I	1547120	1547851	-	732	protein_coding	4	4	4	4	4
VF_2615	I	1548082	1548264	+	183	protein_coding	1	1	1	1	1
VF_1400	I	1548509	1550551	-	2043	protein_coding	0	1	0	0	0
VF_1401	I	1550548	1551975	-	1428	protein_coding	0	1	0	0	0
VF_1402	I	1552257	1553078	+	822	protein_coding	18	16	16	16	16
VF_1403	I	1553082	1553780	+	699	protein_coding	2	2	1	1	1
VF_1404	I	1553794	1554501	+	708	protein_coding	3	3	3	3	3
VF_1405	I	1554479	1555063	+	585	protein_coding	0	0	0	0	0
VF_1406	I	1555060	1556841	+	1782	protein_coding	8	8	8	8	8
VF_1407	I	1556979	1557311	+	333	protein_coding	0	1	0	0	0
VF_1408	I	1557444	1558355	-	912	protein_coding	9	10	9	10	9
VF_1409	I	1558481	1559224	-	744	protein_coding	0	0	0	0	0
VF_2616	I	1559316	1560119	+	804	protein_coding	0	0	0	0	0
VF_1410	I	1560193	1561785	-	1593	protein_coding	8	10	8	8	8
VF_1411	I	1562083	1562622	+	540	protein_coding	0	0	0	0	0
VF_1412	I	1562691	1563026	-	336	protein_coding	3	3	3	3	3
VF_1413	I	1563283	1564149	+	867	protein_coding	3	3	3	3	3
VF_2617	I	1564385	1564588	+	204	protein_coding	3	3	3	3	3
VF_1414	I	1564595	1565203	-	609	protein_coding	1	1	2	1	1
VF_1415	I	1565462	1566844	+	1383	protein_coding	0	0	0	0	0
VF_1416	I	1566928	1567932	-	1005	protein_coding	1	1	1	1	1
VF_1417	I	1567986	1569302	-	1317	protein_coding	0	0	0	0	0
VF_1418	I	1569504	1570298	+	795	protein_coding	0	0	0	0	0
VF_1419	I	1570372	1571286	-	915	protein_coding	1	1	1	1	1
VF_1420	I	1571365	1572675	-	1311	protein_coding	1	1	1	1	1
VF_1421	I	1572675	1574372	-	1698	protein_coding	1	1	1	1	1
VF_1422	I	1574365	1575435	-	1071	protein_coding	1	0	0	0	0
VF_1423	I	1575425	1575964	-	540	protein_coding	0	0	0	0	0
VF_1424	I	1575961	1576899	-	939	protein_coding	0	0	0	0	0
VF_1425	I	1576908	1577921	-	1014	protein_coding	2	2	2	2	2
VF_1426	I	1578002	1580278	-	2277	protein_coding	2	1	1	1	1
VF_1427	I	1580479	1582026	-	1548	protein_coding	13	15	13	12	13
VF_1428	I	1582251	1583801	+	1551	protein_coding	1	0	0	0	0
VF_1429	I	1583870	1584775	+	906	protein_coding	0	1	0	0	0
VF_1430	I	1584956	1586527	+	1572	protein_coding	1	1	0	1	0
VF_2618	I	1586590	1586865	-	276	protein_coding	1	1	1	1	1
VF_1431	I	1586873	1587217	-	345	protein_coding	0	0	0	0	0
VF_1432	I	1587437	1587721	+	285	protein_coding	0	0	0	0	0
VF_1433	I	1587721	1588161	+	441	protein_coding	2	1	1	1	1
VF_1434	I	1588158	1588355	+	198	protein_coding	0	0	0	0	0
VF_1435	I	1588566	1588910	-	345	protein_coding	1	1	1	1	1
VF_1436	I	1589020	1589472	-	453	protein_coding	1	1	1	1	1
VF_2619	I	1589528	1589689	-	162	protein_coding	0	0	0	0	0
VF_1437	I	1589854	1590459	+	606	protein_coding	2	1	1	2	1
VF_1438	I	1590537	1590989	-	453	protein_coding	1	1	1	1	1
VF_1439	I	1591089	1592354	-	1266	protein_coding	1	2	1	1	1
VF_1440	I	1592494	1592913	-	420	protein_coding	0	0	0	0	0
VF_1441	I	1592946	1593524	-	579	protein_coding	2	0	0	0	0
VF_1442	I	1593832	1594167	+	336	protein_coding	0	0	0	0	0
VF_1443	I	1594247	1594528	-	282	protein_coding	0	0	0	0	0
VF_1444	I	1594841	1595260	+	420	protein_coding	1	1	1	1	1
VF_1445	I	1595273	1596787	+	1515	protein_coding	0	1	0	0	0
VF_1446	I	1596784	1597770	+	987	protein_coding	3	3	3	3	3
VF_1447	I	1597902	1598780	+	879	protein_coding	15	13	14	13	13
VF_1448	I	1598972	1599889	+	918	protein_coding	2	3	2	2	2
VF_1449	I	1599955	1600962	+	1008	protein_coding	3	3	3	3	3
VF_1450	I	1601052	1601909	-	858	protein_coding	1	1	1	1	1
VF_1451	I	1602221	1604890	+	2670	protein_coding	42	41	40	40	41
VF_1452	I	1604946	1606415	-	1470	protein_coding	1	1	1	1	1
VF_1453	I	1606568	1607314	-	747	protein_coding	0	0	0	0	0
VF_2620	I	1607389	1607547	-	159	protein_coding	1	1	1	1	1
VF_1454	I	1608051	1609433	+	1383	protein_coding	1	2	1	1	1
VF_2621	I	1609654	1609758	-	105	protein_coding	1	1	1	1	1
VF_1455	I	1609798	1611483	+	1686	protein_coding	0	1	0	0	0
VF_1456	I	1611567	1612196	-	630	protein_coding	3	3	3	3	3
VF_2622	I	1612418	1612549	+	132	protein_coding	0	0	0	0	0
VF_1457	I	1612714	1614198	+	1485	protein_coding	4	4	4	4	4
VF_1458	I	1614411	1615541	+	1131	protein_coding	0	0	0	0	0
VF_1459	I	1615544	1615921	+	378	protein_coding	0	0	0	0	0
VF_1460	I	1615926	1616771	-	846	protein_coding	0	0	0	0	0
VF_1461	I	1617191	1619206	-	2016	protein_coding	10	11	11	11	10
VF_1462	I	1619203	1619667	-	465	protein_coding	1	1	1	1	1
VF_1463	I	1619664	1620788	-	1125	protein_coding	2	3	2	2	2
VF_1464	I	1621074	1622471	+	1398	protein_coding	0	0	0	0	0
VF_1465	I	1622583	1623986	+	1404	protein_coding	1	0	0	0	0
VF_1466	I	1624259	1624681	+	423	protein_coding	1	1	1	1	1
VF_1467	I	1624805	1626703	+	1899	protein_coding	8	8	8	8	8
VF_1468	I	1626802	1627437	-	636	protein_coding	0	0	0	0	0
VF_1469	I	1627697	1627960	+	264	protein_coding	0	0	0	0	0
VF_1470	I	1627960	1629279	+	1320	protein_coding	0	0	0	0	0
VF_1471	I	1629688	1631259	-	1572	protein_coding	0	0	0	0	0
VF_1472	I	1631297	1631482	-	186	protein_coding	0	0	0	0	0
VF_1473	I	1631647	1631922	+	276	protein_coding	0	0	0	0	0
VF_1474	I	1631924	1632475	+	552	protein_coding	0	0	0	0	0
VF_1475	I	1632426	1633325	-	900	protein_coding	0	0	0	0	0
VF_1476	I	1633456	1635141	+	1686	protein_coding	0	0	0	0	0
VF_1477	I	1635301	1636287	+	987	protein_coding	2	1	1	1	1
VF_1478	I	1636424	1636594	+	171	protein_coding	1	1	1	1	1
VF_1479	I	1636658	1637344	-	687	protein_coding	6	5	5	5	5
VF_1480	I	1637638	1638210	-	573	protein_coding	12	12	12	12	12
VF_1481	I	1638591	1640501	+	1911	protein_coding	0	0	0	0	0
VF_1482	I	1640693	1642117	+	1425	protein_coding	1	2	1	1	1
VF_1483	I	1642114	1642464	+	351	protein_coding	0	0	0	0	0
VF_1484	I	1642464	1643138	+	675	protein_coding	1	1	1	1	1
VF_1485	I	1643290	1644183	+	894	protein_coding	5	5	4	5	4
VF_1486	I	1644266	1645429	-	1164	protein_coding	1	1	1	1	1
VF_1487	I	1645646	1646821	+	1176	protein_coding	0	1	0	0	0
VF_1488	I	1647001	1648200	+	1200	protein_coding	4	4	4	4	4
VF_1489	I	1648265	1649458	-	1194	protein_coding	0	0	0	0	0
VF_1490	I	1649491	1650465	-	975	protein_coding	4	4	4	4	4
VF_1491	I	1650733	1651512	+	780	protein_coding	5	3	3	4	3
VF_1492	I	1651575	1652333	-	759	protein_coding	0	1	0	0	0
VF_1493	I	1652557	1652940	+	384	protein_coding	0	1	0	0	0
VF_1494	I	1652971	1653357	-	387	protein_coding	0	0	0	0	0
VF_1495	I	1653610	1655292	-	1683	protein_coding	6	6	6	6	6
VF_1496	I	1655358	1655645	-	288	protein_coding	0	0	0	0	0
VF_1497	I	1655685	1656431	-	747	protein_coding	1	1	1	1	1
VF_1498	I	1656608	1657711	+	1104	protein_coding	2	3	2	2	2
VF_1499	I	1657827	1658300	-	474	protein_coding	11	11	11	11	11
VF_1500	I	1658410	1662249	-	3840	protein_coding	10	12	10	11	10
VF_1501	I	1662488	1662814	+	327	protein_coding	3	3	3	3	3
VF_1502	I	1662846	1663118	-	273	protein_coding	0	0	0	0	0
VF_1503	I	1663205	1664608	+	1404	protein_coding	2	3	2	2	2
VF_1504	I	1664907	1666868	+	1962	protein_coding	0	0	0	0	0
VF_1505	I	1667032	1668222	+	1191	protein_coding	2	2	2	2	2
VF_1506	I	1668323	1680238	-	11916	protein_coding	31	36	34	33	32
VF_1507	I	1680460	1680810	+	351	protein_coding	3	3	3	3	3
VF_1508	I	1680886	1682346	-	1461	protein_coding	1	1	1	1	1
VF_1509	I	1682357	1683493	-	1137	protein_coding	1	1	1	1	1
VF_1510	I	1683687	1684586	+	900	protein_coding	0	0	0	0	0
VF_1511	I	1684618	1686522	-	1905	protein_coding	10	11	10	11	10
VF_1512	I	1686716	1687357	-	642	protein_coding	1	1	1	1	1
VF_1513	I	1687602	1688972	+	1371	protein_coding	0	0	0	0	0
VF_1514	I	1689343	1689873	-	531	protein_coding	1	2	1	1	1
VF_1515	I	1689964	1691412	-	1449	protein_coding	2	2	1	1	1
VF_1516	I	1691728	1692360	+	633	protein_coding	1	1	1	1	1
VF_1517	I	1692360	1694180	+	1821	protein_coding	7	7	7	7	7
VF_1518	I	1694369	1697185	+	2817	protein_coding	2	2	2	2	2
VF_2623	I	1697346	1697648	+	303	protein_coding	2	2	2	2	2
VF_1519	I	1697712	1698185	-	474	protein_coding	2	2	2	2	2
VF_1520	I	1698402	1699553	+	1152	protein_coding	4	3	4	3	3
VF_1521	I	1699689	1700447	-	759	protein_coding	21	22	21	20	20
VF_1522	I	1700678	1702993	-	2316	protein_coding	2	3	3	3	2
VF_1523	I	1703140	1703556	-	417	protein_coding	1	1	1	1	1
VF_1524	I	1703685	1705277	-	1593	protein_coding	1	1	1	1	1
VF_1525	I	1705434	1708466	-	3033	protein_coding	2	2	2	2	2
VF_1526	I	1708648	1709337	+	690	protein_coding	3	3	3	3	3
VF_1527	I	1709434	1710495	-	1062	protein_coding	5	5	5	5	5
VF_1528	I	1710834	1711523	+	690	protein_coding	1	1	1	1	1
VF_1529	I	1711637	1711819	+	183	protein_coding	0	0	0	0	0
VF_1530	I	1711803	1712498	-	696	protein_coding	0	0	0	0	0
VF_1531	I	1712507	1713448	-	942	protein_coding	0	0	0	0	0
VF_1532	I	1713837	1714865	+	1029	protein_coding	0	0	0	0	0
VF_1533	I	1714956	1716122	+	1167	protein_coding	0	0	0	0	0
VF_1534	I	1716125	1717222	+	1098	protein_coding	1	0	0	0	0
VF_1535	I	1717250	1717999	+	750	protein_coding	0	0	0	0	0
VF_1536	I	1718218	1718880	+	663	protein_coding	11	11	11	12	10
VF_1537	I	1718973	1719998	-	1026	protein_coding	0	0	0	0	0
VF_1538	I	1720237	1722591	+	2355	protein_coding	0	0	0	0	0
VF_1539	I	1722593	1723468	+	876	protein_coding	1	1	1	1	1
VF_1540	I	1723607	1724302	+	696	protein_coding	4	5	4	4	4
VF_1541	I	1724369	1725841	-	1473	protein_coding	2	2	2	2	2
VF_1542	I	1725849	1726325	-	477	protein_coding	0	0	0	0	0
VF_1543	I	1726441	1727784	-	1344	protein_coding	0	1	0	0	0
VF_1544	I	1728185	1728859	+	675	protein_coding	0	0	0	0	0
VF_1545	I	1728856	1729737	-	882	protein_coding	1	1	1	1	1
VF_1546	I	1730066	1731367	+	1302	protein_coding	0	1	0	0	0
VF_1547	I	1731409	1732119	+	711	protein_coding	0	0	0	0	0
VF_1548	I	1732116	1732565	-	450	protein_coding	0	0	0	0	0
VF_1549	I	1732565	1733092	-	528	protein_coding	0	1	0	0	0
VF_1550	I	1733089	1734975	-	1887	protein_coding	0	1	0	0	0
VF_1551	I	1735050	1736006	-	957	protein_coding	3	3	3	3	2
VF_1552	I	1736008	1736694	-	687	protein_coding	1	1	1	1	1
VF_1553	I	1736696	1737289	-	594	protein_coding	2	2	2	2	2
VF_1554	I	1737759	1739195	+	1437	protein_coding	4	4	4	4	4
VF_1555	I	1739289	1739936	-	648	protein_coding	0	0	0	0	0
VF_2624	I	1739933	1740007	-	75	protein_coding	0	0	0	0	0
VF_1556	I	1740086	1740859	-	774	protein_coding	2	2	2	2	2
VF_1557	I	1740955	1743297	-	2343	protein_coding	1	3	1	1	1
VF_1558	I	1743452	1745140	+	1689	protein_coding	7	7	7	6	6
VF_1559	I	1745251	1745583	+	333	protein_coding	0	0	0	0	0
VF_1560	I	1745610	1746287	+	678	protein_coding	0	0	0	0	0
VF_1561	I	1746343	1747674	-	1332	protein_coding	0	0	0	0	0
VF_1562	I	1747971	1749311	-	1341	protein_coding	0	2	0	0	0
VF_1563	I	1749451	1749819	+	369	protein_coding	0	0	0	0	0
VF_1564	I	1749850	1750692	-	843	protein_coding	0	0	0	0	0
VF_1565	I	1750682	1752391	-	1710	protein_coding	1	1	1	1	1
VF_1566	I	1752395	1752946	-	552	protein_coding	2	2	2	2	2
VF_1567	I	1753103	1755271	-	2169	protein_coding	1	2	1	1	1
VF_1568	I	1756420	1757364	-	945	protein_coding	3	3	3	3	3
VF_1569	I	1757477	1758922	-	1446	protein_coding	4	4	4	4	4
VF_1570	I	1759102	1759800	-	699	protein_coding	8	8	8	8	8
VF_1571	I	1760038	1760685	+	648	protein_coding	2	1	1	1	1
VF_1572	I	1760966	1761979	+	1014	protein_coding	5	6	5	5	5
VF_1573	I	1762470	1763057	+	588	protein_coding	4	4	4	4	4
VF_1574	I	1763136	1763873	-	738	protein_coding	0	0	0	0	0
VF_1575	I	1763981	1764283	+	303	protein_coding	0	0	0	0	0
VF_1576	I	1764352	1764807	-	456	protein_coding	4	4	4	4	4
VF_1577	I	1765088	1765951	+	864	protein_coding	6	6	6	6	6
VF_1578	I	1766014	1766481	-	468	protein_coding	0	0	0	0	0
VF_1579	I	1766601	1767665	+	1065	protein_coding	0	0	0	0	0
VF_1580	I	1767795	1768478	+	684	protein_coding	2	2	2	2	2
VF_1581	I	1768555	1771665	-	3111	protein_coding	3	2	2	2	2
VF_1582	I	1771668	1772714	-	1047	protein_coding	0	0	0	0	0
VF_1583	I	1774258	1775064	+	807	protein_coding	2	2	1	1	1
VF_1584	I	1775139	1775789	+	651	protein_coding	3	3	3	3	3
VF_1585	I	1776121	1776798	-	678	protein_coding	0	0	0	0	0
VF_1586	I	1776801	1777541	-	741	protein_coding	1	1	0	0	0
VF_1587	I	1777668	1778444	-	777	protein_coding	9	9	9	9	9
VF_1588	I	1778518	1779288	-	771	protein_coding	5	5	5	5	5
VF_1589	I	1779904	1781412	+	1509	protein_coding	5	4	4	4	4
VF_1590	I	1781699	1783975	+	2277	protein_coding	294	285	283	280	283
VF_1591	I	1784138	1784875	+	738	protein_coding	4	3	4	3	3
VF_1592	I	1784905	1786089	+	1185	protein_coding	0	0	0	0	0
VF_1593	I	1786194	1787189	-	996	protein_coding	2	2	2	2	2
VF_1594	I	1787189	1788154	-	966	protein_coding	2	2	1	1	1
VF_1595	I	1788205	1789107	-	903	protein_coding	1	1	1	1	1
VF_1596	I	1789122	1790042	-	921	protein_coding	4	4	4	4	4
VF_1597	I	1790148	1791812	-	1665	protein_coding	29	30	29	30	29
VF_1598	I	1792428	1794965	+	2538	protein_coding	3	3	3	3	3
VF_1599	I	1795052	1795630	-	579	protein_coding	1	1	1	1	1
VF_1600	I	1795712	1797097	-	1386	protein_coding	7	7	6	6	6
VF_1601	I	1797246	1797743	+	498	protein_coding	9	9	9	8	9
VF_1602	I	1797804	1798529	+	726	protein_coding	0	2	0	0	0
VF_1603	I	1798643	1799845	+	1203	protein_coding	0	0	0	0	0
VF_1604	I	1799858	1800256	+	399	protein_coding	0	0	0	0	0
VF_1605	I	1800318	1801742	-	1425	protein_coding	4	4	4	4	4
VF_1606	I	1802048	1803502	+	1455	protein_coding	2	2	2	2	2
VF_1607	I	1803595	1804248	-	654	protein_coding	4	4	4	4	4
VF_1608	I	1804403	1805647	+	1245	protein_coding	0	1	0	0	0
VF_1609	I	1805658	1806407	+	750	protein_coding	3	3	3	3	3
VF_1610	I	1806665	1807486	+	822	protein_coding	0	1	0	0	0
VF_1611	I	1807562	1808488	+	927	protein_coding	0	0	0	0	0
VF_1612	I	1808493	1809350	+	858	protein_coding	0	0	0	0	0
VF_1613	I	1809415	1810164	+	750	protein_coding	0	0	0	0	0
VF_1614	I	1810289	1811116	-	828	protein_coding	0	0	0	0	0
VF_1615	I	1811345	1811977	+	633	protein_coding	0	0	0	0	0
VF_1616	I	1812069	1812698	+	630	protein_coding	2	2	2	2	2
VF_1617	I	1812723	1813118	+	396	protein_coding	0	0	0	0	0
VF_1618	I	1813333	1814973	-	1641	protein_coding	5	4	4	3	4
VF_1619	I	1815107	1818025	-	2919	protein_coding	0	0	0	0	0
VF_1620	I	1818057	1819055	+	999	protein_coding	0	0	0	0	0
VF_1621	I	1819152	1819607	+	456	protein_coding	2	3	1	1	1
VF_1622	I	1819660	1821723	-	2064	protein_coding	7	8	8	8	7
VF_1623	I	1821916	1824099	+	2184	protein_coding	2	3	2	1	2
VF_1624	I	1824229	1824726	+	498	protein_coding	5	6	5	5	5
VF_1625	I	1825722	1826276	-	555	protein_coding	1	1	1	1	1
VF_1626	I	1826322	1828148	-	1827	protein_coding	6	6	6	6	6
VF_1627	I	1828148	1828792	-	645	protein_coding	12	13	12	13	12
VF_1628	I	1828969	1831314	-	2346	protein_coding	0	1	0	0	0
VF_1629	I	1831343	1832119	-	777	protein_coding	1	2	0	0	0
VF_1630	I	1832228	1833814	-	1587	protein_coding	1	2	1	1	1
VF_1631	I	1834206	1834727	+	522	protein_coding	14	14	14	14	14
VF_1632	I	1835004	1835822	-	819	protein_coding	0	2	1	0	0
VF_1633	I	1835905	1836747	-	843	protein_coding	4	4	4	4	4
VF_1634	I	1837194	1838786	+	1593	protein_coding	6	6	6	6	6
VF_1635	I	1838855	1839364	+	510	protein_coding	1	1	1	1	1
VF_1636	I	1839436	1840050	-	615	protein_coding	0	0	0	0	0
VF_1637	I	1840152	1840709	+	558	protein_coding	0	0	0	0	0
VF_1638	I	1840761	1841708	+	948	protein_coding	0	0	0	0	0
VF_1639	I	1841751	1843223	-	1473	protein_coding	0	0	0	0	0
VF_1640	I	1843348	1844184	-	837	protein_coding	3	3	3	2	3
VF_1641	I	1844249	1846219	-	1971	protein_coding	1	1	0	0	0
VF_1642	I	1846273	1848276	-	2004	protein_coding	0	0	0	0	0
VF_1643	I	1848495	1850351	+	1857	protein_coding	5	6	5	5	5
VF_1644	I	1850444	1851457	+	1014	protein_coding	3	3	3	3	3
VF_1645	I	1851538	1852653	-	1116	protein_coding	7	7	7	7	7
VF_1646	I	1853278	1854714	+	1437	protein_coding	5	4	4	4	4
VF_1647	I	1854982	1856172	-	1191	protein_coding	1	1	1	1	1
VF_1648	I	1856313	1857371	-	1059	protein_coding	2	2	2	2	2
VF_1649	I	1857410	1857637	+	228	protein_coding	4	2	2	2	2
VF_1650	I	1857657	1859465	+	1809	protein_coding	2	2	2	2	2
VF_1651	I	1860145	1860852	+	708	protein_coding	1	1	1	1	1
VF_1652	I	1861952	1863838	+	1887	protein_coding	0	0	0	0	0
VF_1653	I	1863909	1864724	-	816	protein_coding	0	0	0	0	0
VF_1654	I	1864805	1865305	-	501	protein_coding	1	2	1	1	2
VF_1655	I	1865581	1867980	+	2400	protein_coding	0	0	0	0	0
VF_1656	I	1867982	1868863	+	882	protein_coding	0	0	0	0	0
VF_1657	I	1868925	1869764	-	840	protein_coding	9	10	9	10	9
VF_1658	I	1869968	1870660	+	693	protein_coding	1	1	1	1	1
VF_1659	I	1870649	1870948	-	300	protein_coding	1	1	1	1	1
VF_1660	I	1870948	1871388	-	441	protein_coding	0	0	0	0	0
VF_1661	I	1871511	1871762	+	252	protein_coding	0	0	0	0	0
VF_1662	I	1871784	1872014	-	231	protein_coding	4	4	4	4	4
VF_1663	I	1872161	1873054	-	894	protein_coding	11	12	12	11	11
VF_1664	I	1873277	1873876	+	600	protein_coding	1	1	1	1	1
VF_1665	I	1873906	1875774	+	1869	protein_coding	0	0	0	0	0
VF_1666	I	1875754	1877154	-	1401	protein_coding	2	2	2	2	2
VF_1667	I	1877142	1878116	-	975	protein_coding	4	4	4	4	4
VF_1669	I	1878192	1879073	-	882	protein_coding	9	9	9	9	9
VF_1670	I	1879064	1879858	-	795	protein_coding	1	1	2	2	1
VF_1671	I	1879842	1881575	-	1734	protein_coding	0	0	0	0	0
VF_1672	I	1881572	1882894	-	1323	protein_coding	3	3	3	3	3
VF_1673	I	1883278	1884492	+	1215	protein_coding	4	4	4	4	4
VF_1674	I	1884550	1886292	-	1743	protein_coding	0	0	0	0	0
VF_2625	I	1886473	1886655	+	183	protein_coding	0	0	0	0	0
VF_1675	I	1886675	1887208	-	534	protein_coding	0	0	0	0	0
VF_1676	I	1887319	1887882	+	564	protein_coding	1	1	1	1	1
VF_1677	I	1887879	1888763	-	885	protein_coding	0	0	0	0	0
VF_1678	I	1888956	1890104	+	1149	protein_coding	23	22	22	21	22
VF_1679	I	1890164	1891468	-	1305	protein_coding	0	0	0	0	0
VF_1680	I	1891647	1892519	-	873	protein_coding	0	0	0	0	0
VF_1681	I	1892614	1894062	-	1449	protein_coding	5	5	5	5	5
VF_1682	I	1894248	1895594	+	1347	protein_coding	5	5	5	5	5
VF_1683	I	1895655	1896278	-	624	protein_coding	0	0	0	0	0
VF_1684	I	1896292	1896855	+	564	protein_coding	1	1	1	1	1
VF_1685	I	1896827	1897429	-	603	protein_coding	0	0	0	0	0
VF_1686	I	1897531	1897866	-	336	protein_coding	14	14	14	14	14
VF_1687	I	1897972	1900098	-	2127	protein_coding	2	2	2	2	2
VF_1688	I	1900202	1900747	-	546	protein_coding	10	10	10	10	10
VF_2626	I	1900854	1901096	+	243	protein_coding	0	0	0	0	0
VF_2627	I	1901118	1901273	+	156	protein_coding	1	1	1	1	1
VF_1689	I	1901307	1902413	-	1107	protein_coding	1	1	1	1	1
VF_1690	I	1902656	1903531	+	876	protein_coding	3	4	3	3	3
VF_1691	I	1903587	1905101	-	1515	protein_coding	3	3	3	3	3
VF_1692	I	1905136	1905627	-	492	protein_coding	0	0	0	0	0
VF_1693	I	1905689	1906246	-	558	protein_coding	2	1	1	1	1
VF_1694	I	1906256	1907536	-	1281	protein_coding	3	4	3	4	3
VF_1695	I	1907637	1908521	-	885	protein_coding	14	16	16	15	14
VF_2628	I	1908508	1908681	-	174	protein_coding	0	0	0	0	0
VF_1696	I	1908674	1909462	-	789	protein_coding	2	1	1	1	1
VF_1697	I	1909549	1913670	-	4122	protein_coding	7	9	7	7	7
VF_1698	I	1913861	1914874	-	1014	protein_coding	9	9	9	9	9
VF_1699	I	1914874	1916004	-	1131	protein_coding	6	7	6	6	6
VF_1700	I	1916165	1917376	-	1212	protein_coding	58	61	60	58	58
VF_1701	I	1917497	1919539	+	2043	protein_coding	2	2	2	2	2
VF_1702	I	1919668	1920645	-	978	protein_coding	1	1	1	1	1
VF_1703	I	1920672	1920932	-	261	protein_coding	0	0	0	0	0
VF_1704	I	1921117	1921782	+	666	protein_coding	1	1	1	0	1
VF_1705	I	1921808	1922620	+	813	protein_coding	6	6	6	6	6
VF_1706	I	1922623	1922886	+	264	protein_coding	6	6	6	6	6
VF_1707	I	1922957	1924078	-	1122	protein_coding	2	2	2	2	2
VF_1708	I	1924207	1925889	-	1683	protein_coding	8	8	8	8	8
VF_1709	I	1926075	1926944	-	870	protein_coding	0	0	0	0	0
VF_1710	I	1926951	1927502	-	552	protein_coding	2	2	2	2	2
VF_1711	I	1927574	1927873	-	300	protein_coding	0	0	0	0	0
VF_1712	I	1927933	1928634	-	702	protein_coding	0	0	0	0	0
VF_1713	I	1928642	1930600	-	1959	protein_coding	3	3	3	3	3
VF_1714	I	1930975	1931670	+	696	protein_coding	0	0	0	0	0
VF_1715	I	1931728	1932525	-	798	protein_coding	2	2	1	1	1
VF_1716	I	1932690	1933505	-	816	protein_coding	1	2	1	1	1
VF_1717	I	1933564	1934457	+	894	protein_coding	1	1	1	1	1
VF_1718	I	1934522	1935694	-	1173	protein_coding	1	2	1	1	1
VF_1719	I	1935817	1937394	-	1578	protein_coding	1	2	1	1	1
VF_1720	I	1937643	1938665	+	1023	protein_coding	1	1	1	1	1
VF_2629	I	1938784	1938942	+	159	protein_coding	0	0	0	0	0
VF_1721	I	1939006	1941330	-	2325	protein_coding	0	0	0	0	0
VF_1722	I	1941551	1942462	+	912	protein_coding	1	1	1	1	1
VF_2630	I	1942449	1942643	-	195	protein_coding	27	27	27	26	26
VF_1723	I	1942711	1943418	-	708	protein_coding	0	0	0	0	0
VF_1724	I	1943749	1945119	+	1371	protein_coding	4	4	4	4	4
VF_1725	I	1945318	1946850	+	1533	protein_coding	2	1	1	1	1
VF_1726	I	1947242	1949611	+	2370	protein_coding	2	3	2	2	2
VF_1727	I	1949743	1951023	-	1281	protein_coding	17	17	17	17	17
VF_1728	I	1951301	1952071	+	771	protein_coding	8	8	8	8	8
VF_2631	I	1952137	1952226	-	90	protein_coding	1	1	1	1	1
VF_1729	I	1952421	1953002	+	582	protein_coding	0	0	0	0	0
VF_1730	I	1953374	1954840	+	1467	protein_coding	0	0	0	0	0
VF_2632	I	1954842	1954937	+	96	protein_coding	0	1	0	0	0
VF_1731	I	1955033	1955662	+	630	protein_coding	1	2	1	1	1
VF_1732	I	1955709	1957136	-	1428	protein_coding	17	17	17	16	16
VF_1733	I	1957586	1958356	-	771	protein_coding	3	3	3	3	3
VF_1734	I	1958346	1959152	-	807	protein_coding	2	1	1	1	1
VF_1735	I	1959321	1959953	-	633	protein_coding	1	1	1	1	1
VF_1736	I	1959956	1960861	-	906	protein_coding	0	0	0	0	0
VF_1737	I	1960920	1961726	-	807	protein_coding	0	0	0	0	0
VF_1738	I	1961839	1963083	-	1245	protein_coding	27	28	29	28	27
VF_1739	I	1963175	1963408	-	234	protein_coding	143	144	144	143	141
VF_1740	I	1963578	1964315	-	738	protein_coding	37	37	37	34	37
VF_1741	I	1964332	1965246	-	915	protein_coding	29	28	29	28	28
VF_1742	I	1965323	1966276	-	954	protein_coding	10	9	9	9	9
VF_1743	I	1966282	1967307	-	1026	protein_coding	2	2	2	2	2
VF_1744	I	1967318	1967488	-	171	protein_coding	7	7	7	7	7
VF_1745	I	1967505	1968026	-	522	protein_coding	114	117	117	117	114
VF_1746	I	1968161	1968742	+	582	protein_coding	1	1	1	1	1
VF_1747	I	1968822	1969769	-	948	protein_coding	1	2	1	1	1
VF_1748	I	1970213	1973197	+	2985	protein_coding	32	32	32	31	32
VF_1749	I	1973374	1974921	+	1548	protein_coding	0	0	0	0	0
VF_1750	I	1975022	1975627	+	606	protein_coding	2	2	2	2	2
VF_1751	I	1975699	1977834	-	2136	protein_coding	3	4	3	3	3
VF_1752	I	1978009	1978656	-	648	protein_coding	8	8	8	8	8
VF_1753	I	1978761	1979828	-	1068	protein_coding	1	1	1	1	1
VF_1754	I	1979961	1982021	+	2061	protein_coding	10	9	10	10	9
VF_1755	I	1982146	1982850	-	705	protein_coding	2	3	2	3	2
VF_1756	I	1982962	1984131	-	1170	protein_coding	0	0	0	0	0
VF_1757	I	1984139	1984405	-	267	protein_coding	0	0	0	0	0
VF_1758	I	1984560	1984841	-	282	protein_coding	80	83	82	81	80
VF_1759	I	1984902	1986575	-	1674	protein_coding	690	710	703	699	688
VF_1760	I	1986671	1987345	-	675	protein_coding	22	25	22	22	22
VF_1761	I	1987504	1988784	-	1281	protein_coding	5	6	6	6	5
VF_1762	I	1988971	1989690	+	720	protein_coding	0	0	0	0	0
VF_1763	I	1989687	1990379	+	693	protein_coding	1	1	1	1	1
VF_1764	I	1990469	1990687	+	219	protein_coding	14	14	14	14	14
VF_1765	I	1990810	1993062	-	2253	protein_coding	36	37	36	36	35
VF_1766	I	1993105	1993425	-	321	protein_coding	5	5	5	5	5
VF_1767	I	1993824	1994045	+	222	protein_coding	14	14	13	13	13
VF_1768	I	1994155	1994697	+	543	protein_coding	2	3	2	2	2
VF_1769	I	1994750	1996207	-	1458	protein_coding	1	2	1	1	1
VF_1770	I	1996663	1997520	+	858	protein_coding	11	11	11	11	11
VF_1771	I	1997706	1999640	+	1935	protein_coding	9	9	9	9	8
VF_1773	I	1999771	2001042	+	1272	protein_coding	2	2	2	2	2
VF_1774	I	2001053	2002570	+	1518	protein_coding	1	2	1	1	1
VF_1775	I	2002651	2004879	-	2229	protein_coding	56	57	57	57	56
VF_1776	I	2005084	2005704	+	621	protein_coding	0	0	0	0	0
VF_2633	I	2005807	2005980	+	174	protein_coding	1	0	0	0	0
VF_1777	I	2006073	2006345	-	273	protein_coding	5	5	5	5	5
VF_1778	I	2006633	2008252	+	1620	protein_coding	1	1	0	0	0
VF_1779	I	2008278	2008613	-	336	protein_coding	0	0	0	0	0
VF_1780	I	2008659	2009432	-	774	protein_coding	0	0	0	0	0
VF_1781	I	2009446	2010594	-	1149	protein_coding	1	2	1	1	1
VF_1782	I	2010606	2012096	-	1491	protein_coding	0	0	0	0	0
VF_1783	I	2012284	2013822	+	1539	protein_coding	0	0	0	0	0
VF_1784	I	2013939	2015063	+	1125	protein_coding	5	4	3	3	3
VF_1785	I	2015075	2015692	+	618	protein_coding	4	4	4	4	4
VF_1786	I	2015762	2017132	+	1371	protein_coding	18	19	18	18	17
VF_1787	I	2017200	2018054	-	855	protein_coding	0	0	0	0	0
VF_2634	I	2018161	2018415	+	255	protein_coding	0	0	0	0	0
VF_1788	I	2018481	2018909	-	429	protein_coding	3	3	3	3	3
VF_1789	I	2019150	2021243	+	2094	protein_coding	1	1	1	1	1
VF_1790	I	2021369	2022565	+	1197	protein_coding	1	1	1	1	1
VF_1791	I	2022653	2023540	-	888	protein_coding	3	3	3	3	3
VF_1792	I	2023567	2024037	-	471	protein_coding	0	0	0	0	0
VF_1793	I	2024546	2026294	+	1749	protein_coding	2	2	2	2	2
VF_1794	I	2026398	2026898	+	501	protein_coding	7	7	7	7	7
VF_1795	I	2027090	2028139	-	1050	protein_coding	4	4	4	4	4
VF_1796	I	2028636	2029445	+	810	protein_coding	2	3	2	2	2
VF_1797	I	2029697	2030308	+	612	protein_coding	0	0	0	0	0
VF_1798	I	2030291	2031697	-	1407	protein_coding	0	0	0	0	0
VF_1799	I	2031969	2032910	-	942	protein_coding	3	3	3	3	3
VF_1800	I	2032989	2033414	+	426	protein_coding	2	2	2	2	2
VF_1801	I	2033493	2033753	-	261	protein_coding	2	2	3	3	2
VF_1802	I	2033761	2034291	-	531	protein_coding	1	1	1	1	1
VF_1803	I	2034482	2035015	+	534	protein_coding	0	0	0	0	0
VF_1804	I	2035121	2035762	+	642	protein_coding	1	1	1	1	1
VF_1805	I	2035926	2037011	-	1086	protein_coding	12	13	12	12	12
VF_2635	I	2037396	2037524	+	129	protein_coding	0	0	0	0	0
VF_1806	I	2037571	2038503	-	933	protein_coding	7	7	7	7	7
VF_1807	I	2038556	2039089	+	534	protein_coding	4	4	4	4	4
VF_1808	I	2039153	2039623	-	471	protein_coding	2	2	2	2	2
VF_1809	I	2039868	2042645	+	2778	protein_coding	4	4	4	4	4
VF_1810	I	2042713	2044812	-	2100	protein_coding	6	7	6	6	6
VF_1811	I	2044812	2046140	-	1329	protein_coding	2	2	2	2	2
VF_1812	I	2047021	2048247	+	1227	protein_coding	42	41	41	41	41
VF_1813	I	2048765	2050063	+	1299	protein_coding	0	0	0	0	0
VF_1814	I	2050225	2050830	+	606	protein_coding	0	0	0	0	0
VF_1815	I	2050906	2051688	-	783	protein_coding	1	1	1	1	1
VF_1816	I	2051848	2053065	-	1218	protein_coding	13	14	14	14	13
VF_1817	I	2053062	2053577	-	516	protein_coding	3	3	3	3	3
VF_1818	I	2053577	2054128	-	552	protein_coding	0	0	0	0	0
VF_1819	I	2054132	2056090	-	1959	protein_coding	5	5	5	5	5
VF_1820	I	2056087	2056572	-	486	protein_coding	3	3	3	3	3
VF_1821	I	2056569	2056775	-	207	protein_coding	0	0	0	0	0
VF_1822	I	2056799	2057551	-	753	protein_coding	1	2	1	1	1
VF_1823	I	2057595	2058263	-	669	protein_coding	0	0	0	0	0
VF_1824	I	2058264	2058878	-	615	protein_coding	1	1	1	1	0
VF_1825	I	2059158	2059619	-	462	protein_coding	25	25	25	25	25
VF_1826	I	2059619	2060113	-	495	protein_coding	11	11	11	11	11
VF_1828	I	2060142	2061200	-	1059	protein_coding	3	3	3	3	3
VF_1829	I	2061200	2061967	-	768	protein_coding	5	5	5	5	5
VF_1830	I	2061976	2063106	-	1131	protein_coding	18	18	18	18	18
VF_1831	I	2063122	2065329	-	2208	protein_coding	22	22	22	22	22
VF_1832	I	2065339	2066055	-	717	protein_coding	6	7	6	7	6
VF_1833	I	2066087	2066455	-	369	protein_coding	0	0	0	0	0
VF_1834	I	2066504	2067235	-	732	protein_coding	5	5	5	5	5
VF_1835	I	2067228	2068118	-	891	protein_coding	8	8	8	9	8
VF_1836	I	2068115	2069593	-	1479	protein_coding	6	7	6	6	6
VF_1837	I	2069627	2071720	-	2094	protein_coding	2	2	2	2	2
VF_1838	I	2072005	2072682	+	678	protein_coding	1	0	0	0	0
VF_1839	I	2072696	2073826	-	1131	protein_coding	2	2	1	1	1
VF_1840	I	2073872	2074654	-	783	protein_coding	0	1	0	0	0
VF_1841	I	2074692	2074961	-	270	protein_coding	0	0	0	0	0
VF_1842	I	2074971	2075840	-	870	protein_coding	0	0	0	0	0
VF_1843	I	2075827	2076213	-	387	protein_coding	0	1	0	0	0
VF_1844	I	2076237	2076626	-	390	protein_coding	2	2	2	2	2
VF_1845	I	2076649	2077683	-	1035	protein_coding	7	8	7	7	7
VF_1846	I	2077691	2078176	-	486	protein_coding	0	0	0	0	0
VF_1847	I	2078241	2079491	-	1251	protein_coding	1	1	1	1	1
VF_1848	I	2079663	2080106	-	444	protein_coding	1	1	1	1	1
VF_1849	I	2080117	2081436	-	1320	protein_coding	2	1	1	1	1
VF_1850	I	2081436	2082233	-	798	protein_coding	1	1	1	1	1
VF_1851	I	2082337	2083389	-	1053	protein_coding	4	4	4	4	4
VF_1852	I	2083382	2085115	-	1734	protein_coding	4	4	4	4	4
VF_1853	I	2085133	2085444	-	312	protein_coding	1	1	1	1	1
VF_1854	I	2085545	2086978	-	1434	protein_coding	1	0	0	0	0
VF_1855	I	2086982	2088043	-	1062	protein_coding	2	3	2	2	2
VF_1856	I	2088202	2089683	-	1482	protein_coding	28	28	27	27	27
VF_1858	I	2089872	2090282	-	411	protein_coding	0	0	0	0	0
VF_1859	I	2090298	2090588	-	291	protein_coding	1	1	2	2	1
VF_1860	I	2090620	2092590	-	1971	protein_coding	3	3	3	3	3
VF_1861	I	2092615	2093034	-	420	protein_coding	6	6	6	6	6
VF_1862	I	2093158	2094354	-	1197	protein_coding	44	43	43	43	43
VF_1863	I	2094540	2095667	-	1128	protein_coding	9	11	10	10	9
VF_1864	I	2096063	2097196	-	1134	protein_coding	10	10	10	9	10
VF_1865	I	2097594	2098727	-	1134	protein_coding	0	1	0	1	0
VF_1866	I	2099046	2100185	-	1140	protein_coding	29	30	28	29	29
VF_1867	I	2100804	2101997	-	1194	protein_coding	2	2	2	2	2
VF_1868	I	2102015	2103895	-	1881	protein_coding	19	20	18	18	18
VF_1869	I	2104165	2105184	-	1020	protein_coding	1	1	1	1	1
VF_1870	I	2105278	2106399	-	1122	protein_coding	4	4	4	4	4
VF_1871	I	2106402	2107193	-	792	protein_coding	0	0	0	0	0
VF_1872	I	2107206	2107994	-	789	protein_coding	2	2	2	2	2
VF_1873	I	2108049	2108798	-	750	protein_coding	3	3	3	3	3
VF_1874	I	2109013	2110311	-	1299	protein_coding	11	12	11	12	11
VF_1875	I	2110472	2111182	-	711	protein_coding	61	62	62	62	61
VF_1876	I	2111198	2111614	-	417	protein_coding	42	43	40	40	42
VF_1877	I	2111617	2112012	-	396	protein_coding	62	62	63	62	62
VF_1878	I	2112208	2113035	-	828	protein_coding	9	10	9	10	9
VF_1879	I	2113119	2114039	-	921	protein_coding	1	1	1	1	1
VF_1880	I	2114096	2114863	+	768	protein_coding	0	1	0	0	0
VF_1881	I	2115079	2115390	+	312	protein_coding	6	5	5	5	5
VF_1882	I	2115437	2115865	+	429	protein_coding	3	3	3	3	3
VF_1883	I	2116174	2116605	-	432	protein_coding	0	1	0	0	0
VF_1884	I	2116617	2117252	-	636	protein_coding	1	2	1	1	1
VF_1885	I	2117424	2118560	+	1137	protein_coding	5	5	5	5	5
VF_1886	I	2118702	2120153	+	1452	protein_coding	0	0	0	0	0
VF_2636	I	2120235	2120408	+	174	protein_coding	1	1	1	1	1
VF_1887	I	2120518	2121942	-	1425	protein_coding	20	19	19	19	19
VF_1888	I	2122112	2122909	-	798	protein_coding	2	2	2	2	2
VF_1889	I	2122998	2124050	-	1053	protein_coding	13	8	14	4	6
VF_1890	I	2124578	2126584	-	2007	protein_coding	4	5	4	4	4
VF_1891	I	2126676	2127752	-	1077	protein_coding	8	7	7	7	7
VF_1892	I	2127962	2128714	+	753	protein_coding	0	1	0	0	0
VF_1893	I	2128845	2129813	+	969	protein_coding	5	5	5	5	5
VF_1894	I	2130134	2130391	+	258	protein_coding	11	11	11	11	11
VF_1895	I	2130447	2132171	+	1725	protein_coding	49	45	46	46	45
VF_1897	I	2132246	2132755	+	510	protein_coding	44	43	43	40	41
VF_1898	I	2132894	2133799	-	906	protein_coding	5	5	5	5	5
VF_1899	I	2133882	2134274	-	393	protein_coding	2	2	2	2	2
VF_1900	I	2134291	2134740	-	450	protein_coding	1	2	1	1	1
VF_1901	I	2134945	2135304	+	360	protein_coding	1	1	1	1	1
VF_1902	I	2135390	2135521	-	132	protein_coding	3	3	3	3	3
VF_1903	I	2135531	2136106	-	576	protein_coding	17	17	17	17	17
VF_1904	I	2136139	2136612	-	474	protein_coding	12	12	12	12	12
VF_1905	I	2136688	2139177	-	2490	protein_coding	31	32	31	31	29
VF_1906	I	2139174	2139458	-	285	protein_coding	5	5	5	5	5
VF_1907	I	2139452	2139976	-	525	protein_coding	5	4	4	4	4
VF_1908	I	2140164	2141855	+	1692	protein_coding	0	0	0	0	0
VF_1909	I	2141876	2142487	+	612	protein_coding	1	2	1	1	1
VF_1910	I	2142489	2142818	+	330	protein_coding	1	1	1	1	1
VF_1911	I	2142939	2143220	-	282	protein_coding	1	3	1	1	1
VF_1912	I	2143387	2143671	-	285	protein_coding	0	0	0	0	0
VF_1913	I	2143857	2144216	+	360	protein_coding	0	0	0	0	0
VF_1914	I	2144250	2145383	+	1134	protein_coding	7	7	7	7	7
VF_1915	I	2145442	2146110	+	669	protein_coding	0	0	0	0	0
VF_1916	I	2146113	2146322	+	210	protein_coding	0	0	0	0	0
VF_1917	I	2146351	2147403	-	1053	protein_coding	11	11	11	11	11
VF_1918	I	2147415	2148296	-	882	protein_coding	11	11	11	11	11
VF_1919	I	2148568	2149095	+	528	protein_coding	1	1	1	1	1
VF_1920	I	2149194	2149664	+	471	protein_coding	11	11	11	11	11
VF_1921	I	2149722	2150786	-	1065	protein_coding	0	0	0	0	0
VF_2637	I	2150795	2151016	-	222	protein_coding	0	0	0	0	0
VF_1922	I	2151175	2152629	+	1455	protein_coding	5	5	5	5	5
VF_1923	I	2152645	2152995	+	351	protein_coding	13	13	13	13	13
VF_1924	I	2153060	2153488	+	429	protein_coding	3	3	3	3	3
VF_1925	I	2153564	2154739	-	1176	protein_coding	4	4	4	4	4
VF_1926	I	2154976	2156196	+	1221	protein_coding	5	5	4	4	4
VF_1927	I	2156288	2156932	-	645	protein_coding	28	29	28	28	28
VF_1928	I	2157140	2158180	+	1041	protein_coding	7	7	6	6	6
VF_1929	I	2158304	2158945	+	642	protein_coding	1	1	1	1	1
VF_1930	I	2159004	2159837	-	834	protein_coding	7	8	7	7	7
VF_1931	I	2159910	2160491	-	582	protein_coding	2	3	4	3	2
VF_1932	I	2160834	2163281	+	2448	protein_coding	7	7	7	7	7
VF_2638	I	2163350	2163526	-	177	protein_coding	0	0	0	0	0
VF_1934	I	2163699	2164961	-	1263	protein_coding	0	1	0	0	0
VF_1935	I	2164972	2165703	-	732	protein_coding	1	1	1	1	1
VF_1936	I	2165741	2166214	+	474	protein_coding	2	3	2	2	2
VF_1937	I	2166211	2166954	-	744	protein_coding	0	0	0	0	0
VF_1938	I	2167002	2167760	+	759	protein_coding	2	1	1	2	1
VF_1939	I	2167852	2169405	+	1554	protein_coding	3	3	3	3	3
VF_1940	I	2169402	2170094	+	693	protein_coding	4	4	4	4	4
VF_1941	I	2170075	2170941	-	867	protein_coding	2	2	2	2	2
VF_1942	I	2171059	2171397	-	339	protein_coding	5	5	5	5	5
VF_1943	I	2171540	2171851	-	312	protein_coding	2	3	4	3	3
VF_1945	I	2171903	2173273	-	1371	protein_coding	2	3	2	2	3
VF_1946	I	2173344	2174303	-	960	protein_coding	11	12	11	11	12
VF_1947	I	2174355	2177834	-	3480	protein_coding	6	7	7	7	9
VF_1948	I	2177834	2178457	-	624	protein_coding	2	2	2	2	2
VF_1949	I	2178462	2179613	-	1152	protein_coding	2	3	2	3	4
VF_1950	I	2179682	2180470	-	789	protein_coding	14	14	14	14	14
VF_1951	I	2180473	2180925	-	453	protein_coding	5	5	5	5	5
VF_1952	I	2181053	2182072	-	1020	protein_coding	31	35	35	34	35
VF_1953	I	2182081	2182596	-	516	protein_coding	12	12	12	12	12
VF_1954	I	2182671	2185100	-	2430	protein_coding	5	6	6	6	7
VF_1955	I	2185130	2186488	-	1359	protein_coding	6	7	6	6	6
VF_1956	I	2186491	2187693	-	1203	protein_coding	2	2	2	2	2
VF_1957	I	2187800	2188579	-	780	protein_coding	2	2	2	2	3
VF_1958	I	2188643	2189416	-	774	protein_coding	2	3	3	3	3
VF_1959	I	2189538	2190095	-	558	protein_coding	21	21	23	22	22
VF_1960	I	2190131	2190862	-	732	protein_coding	9	9	9	9	9
VF_1961	I	2191015	2191860	-	846	protein_coding	97	98	98	99	99
VF_1962	I	2191994	2192722	-	729	protein_coding	151	158	155	158	159
VF_1963	I	2193082	2193909	+	828	protein_coding	15	14	14	14	14
VF_1964	I	2193968	2196589	+	2622	protein_coding	0	1	0	0	1
VF_1965	I	2196729	2197109	+	381	protein_coding	1	1	1	1	1
VF_1966	I	2197178	2198128	-	951	protein_coding	15	16	15	15	16
VF_1967	I	2198141	2199997	-	1857	protein_coding	7	7	8	8	8
VF_1968	I	2200051	2200386	-	336	protein_coding	6	6	6	6	6
VF_1969	I	2200481	2201608	-	1128	protein_coding	6	6	6	6	6
VF_1970	I	2201822	2202874	-	1053	protein_coding	4	3	2	2	3
VF_1971	I	2203107	2203550	+	444	protein_coding	1	1	1	1	1
VF_1972	I	2203631	2204959	-	1329	protein_coding	3	6	3	3	3
VF_1973	I	2204974	2206578	-	1605	protein_coding	4	4	4	4	5
VF_1974	I	2207153	2208052	-	900	protein_coding	3	3	3	2	2
VF_1975	I	2208198	2208806	+	609	protein_coding	208	197	199	202	197
VF_1976	I	2209087	2209830	+	744	protein_coding	2	2	2	2	2
VF_1977	I	2209887	2210249	-	363	protein_coding	16	16	16	16	16
VF_1978	I	2210306	2210941	-	636	protein_coding	0	0	0	0	0
VF_1979	I	2211249	2212178	+	930	protein_coding	0	0	0	0	0
VF_1980	I	2212697	2213206	+	510	protein_coding	0	0	0	0	0
VF_1981	I	2213453	2214013	-	561	protein_coding	15	16	17	16	17
[truncated: 1,977 more rows]

## Sheet: SRR11648418
SRR11648418
Geneid	Chr	Start	End	Strand	Length	biotype	BBMAP	BOWTIE2	BWA	MINIMAP2	SEGEMEHL
VF_0001	I	313	747	-	435	protein_coding	1	1	1	1	1
VF_0002	I	817	2184	-	1368	protein_coding	7	7	8	8	7
VF_0003	I	2281	3906	-	1626	protein_coding	12	13	13	13	12
VF_0004	I	4133	4486	-	354	protein_coding	4	4	4	4	4
VF_0005	I	4502	4636	-	135	protein_coding	14	14	14	14	14
VF_0006	I	4822	5559	-	738	protein_coding	0	0	0	0	0
VF_0007	I	5556	6227	-	672	protein_coding	0	1	0	0	0
VF_0008	I	6352	7104	-	753	protein_coding	0	0	0	0	0
VF_0009	I	7401	8810	+	1410	protein_coding	4	3	3	3	3
VF_0010	I	8843	9943	+	1101	protein_coding	2	3	2	2	2
VF_0011	I	9957	11036	+	1080	protein_coding	12	12	12	12	12
VF_0012	I	11054	13471	+	2418	protein_coding	41	39	39	38	38
VF_0013	I	13895	14329	+	435	protein_coding	14	13	13	13	12
VF_0014	I	14539	15786	-	1248	protein_coding	2	2	2	2	2
VF_0015	I	16015	16935	+	921	protein_coding	11	12	11	11	11
VF_0016	I	16938	19004	+	2067	protein_coding	21	19	18	19	18
VF_0017	I	19150	20790	+	1641	protein_coding	2	2	2	2	2
VF_0018	I	20925	21176	+	252	protein_coding	4	4	4	4	4
VF_0019	I	21222	21473	-	252	protein_coding	1	1	1	1	1
VF_0020	I	21659	21850	+	192	protein_coding	0	0	0	0	0
VF_0021	I	21997	22938	+	942	protein_coding	0	0	0	0	0
VF_0022	I	23063	23509	+	447	protein_coding	0	0	0	0	0
VF_0023	I	23656	24636	-	981	protein_coding	7	8	7	8	7
VF_0024	I	25396	26625	-	1230	protein_coding	0	0	0	0	0
VF_0025	I	26573	28750	-	2178	protein_coding	4	6	4	4	4
VF_0026	I	28993	29610	+	618	protein_coding	1	1	1	1	1
VF_0027	I	29667	31124	+	1458	protein_coding	3	3	3	3	3
VF_0028	I	31157	31681	+	525	protein_coding	0	0	0	0	0
VF_0029	I	32310	35063	+	2754	protein_coding	2	2	2	2	2
VF_0030	I	35144	35338	+	195	protein_coding	0	0	0	0	0
VF_0031	I	35637	37016	+	1380	protein_coding	2	2	2	2	2
VF_0032	I	37617	39551	+	1935	protein_coding	0	1	0	0	0
VF_0033	I	39622	40281	+	660	protein_coding	0	0	0	0	0
VF_0034	I	40274	41107	+	834	protein_coding	0	0	0	0	0
VF_2576	I	41100	41312	+	213	protein_coding	0	0	0	0	0
VF_0035	I	41314	42084	+	771	protein_coding	2	1	2	1	1
VF_0036	I	42095	43210	+	1116	protein_coding	0	1	0	0	0
VF_0037	I	43328	45775	-	2448	protein_coding	4	4	4	4	4
VF_0038	I	46035	47828	-	1794	protein_coding	5	6	5	6	5
VF_0040	I	47933	48898	-	966	protein_coding	0	0	0	0	0
VF_0041	I	48996	50225	+	1230	protein_coding	9	9	9	9	9
VF_0042	I	50347	50637	+	291	protein_coding	4	3	3	3	3
VF_0043	I	50759	51688	-	930	protein_coding	0	0	0	0	0
VF_0044	I	51789	53309	+	1521	protein_coding	0	0	0	0	0
VF_0046	I	53367	54131	+	765	protein_coding	2	2	2	2	2
VF_0047	I	54143	54766	+	624	protein_coding	1	1	1	1	1
VF_0048	I	54763	56397	+	1635	protein_coding	4	4	4	4	4
VF_0049	I	56449	56697	+	249	protein_coding	4	4	4	4	4
VF_0050	I	56701	57081	+	381	protein_coding	16	16	15	14	15
VF_0051	I	57084	57839	+	756	protein_coding	11	9	10	10	9
VF_0052	I	59230	59991	-	762	protein_coding	0	1	0	0	0
VF_0053	I	60143	61159	+	1017	protein_coding	27	26	26	25	25
VF_0054	I	61453	62946	-	1494	protein_coding	13	13	13	13	13
VF_0056	I	62980	64278	-	1299	protein_coding	14	13	14	14	12
VF_0057	I	64391	64717	+	327	protein_coding	11	10	10	11	10
VF_0058	I	64957	66216	+	1260	protein_coding	22	20	19	20	20
VF_0059	I	66374	67369	+	996	protein_coding	0	0	0	0	0
VF_0060	I	67471	69315	+	1845	protein_coding	3	4	3	3	3
VF_0061	I	69479	69742	+	264	protein_coding	1	1	1	1	1
VF_0062	I	69839	70549	+	711	protein_coding	5	5	5	5	5
VF_0063	I	70627	71811	-	1185	protein_coding	0	0	0	0	0
VF_0064	I	71808	72980	-	1173	protein_coding	3	3	3	3	3
VF_0065	I	72977	73738	-	762	protein_coding	0	0	0	0	0
VF_0066	I	73741	74676	-	936	protein_coding	6	6	7	7	6
VF_0067	I	75012	77459	+	2448	protein_coding	2	1	2	1	1
VF_0068	I	77544	79745	+	2202	protein_coding	3	3	3	3	3
VF_0069	I	80164	81279	-	1116	protein_coding	1	1	1	1	1
VF_0070	I	81298	83133	+	1836	protein_coding	2	2	2	2	2
VF_0071	I	83137	83427	+	291	protein_coding	0	0	0	0	0
VF_0072	I	83482	84846	-	1365	protein_coding	13	13	13	14	13
VF_0073	I	85190	85861	+	672	protein_coding	0	0	0	0	0
VF_0074	I	86562	89360	+	2799	protein_coding	9	7	7	9	7
VF_0075	I	90085	90732	-	648	protein_coding	7	8	7	7	7
VF_0076	I	91021	91638	+	618	protein_coding	10	10	9	9	9
VF_0077	I	91793	92434	+	642	protein_coding	0	0	0	0	0
VF_0078	I	92434	92979	+	546	protein_coding	3	2	3	3	2
VF_0079	I	92982	93473	+	492	protein_coding	2	2	2	2	2
VF_0080	I	93582	94955	+	1374	protein_coding	2	3	2	2	2
VF_0081	I	95145	95606	-	462	protein_coding	1	1	1	1	1
VF_0082	I	95747	96526	+	780	protein_coding	2	2	2	2	2
VF_0083	I	96523	96948	-	426	protein_coding	10	10	10	10	10
VF_0084	I	97131	97658	+	528	protein_coding	14	13	14	12	13
VF_0085	I	97739	98092	+	354	protein_coding	1	1	1	1	1
VF_0086	I	98141	99325	+	1185	protein_coding	2	2	2	2	2
VF_0087	I	99442	101937	+	2496	protein_coding	2	2	2	2	2
VF_0088	I	101927	102526	-	600	protein_coding	0	0	0	0	0
VF_0089	I	102526	103536	-	1011	protein_coding	2	2	2	2	2
VF_0090	I	103693	104328	+	636	protein_coding	1	1	1	1	1
VF_0091	I	104345	106810	-	2466	protein_coding	0	0	0	0	0
VF_2580	I	106809	107000	+	192	protein_coding	0	0	0	0	0
VF_0093	I	107132	108133	-	1002	protein_coding	7	8	7	7	7
VF_0094	I	108298	110856	-	2559	protein_coding	1	0	0	0	0
VF_0095	I	110973	112376	-	1404	protein_coding	0	0	0	0	0
VF_0096	I	112415	113473	-	1059	protein_coding	0	0	0	0	0
VF_0097	I	113550	114086	-	537	protein_coding	0	0	0	0	0
VF_0098	I	114336	115745	-	1410	protein_coding	18	19	18	18	18
VF_0099	I	116283	118115	+	1833	protein_coding	23	22	22	22	21
VF_0100	I	118412	119344	+	933	protein_coding	0	0	0	0	0
VF_0101	I	119316	119750	+	435	protein_coding	5	5	5	5	4
VF_0102	I	120268	121167	+	900	protein_coding	0	0	0	0	0
VF_0103	I	121501	122190	-	690	protein_coding	0	0	0	0	0
VF_0104	I	122442	124565	-	2124	protein_coding	9	13	10	10	9
VF_0105	I	124616	124888	-	273	protein_coding	6	6	6	6	6
VF_0106	I	124997	125620	-	624	protein_coding	8	10	9	9	8
VF_0107	I	125849	126274	+	426	protein_coding	0	0	0	0	0
VF_0108	I	126471	126851	+	381	protein_coding	0	0	0	0	0
VF_0109	I	127083	128015	+	933	protein_coding	0	0	0	0	0
VF_0110	I	128097	128960	-	864	protein_coding	2	2	2	2	2
VF_0111	I	129121	129837	+	717	protein_coding	1	1	1	1	1
VF_0112	I	130080	130727	+	648	protein_coding	2	2	2	1	2
VF_0113	I	130754	131518	-	765	protein_coding	0	0	0	0	0
VF_0114	I	131703	132422	+	720	protein_coding	3	2	2	2	2
VF_0115	I	132855	134159	+	1305	protein_coding	2	4	2	2	2
VF_0116	I	134406	135797	-	1392	protein_coding	0	1	0	0	0
VF_0117	I	136161	136880	-	720	protein_coding	0	0	0	0	0
VF_0118	I	136909	137682	+	774	protein_coding	0	0	0	0	0
VF_0119	I	137709	138188	+	480	protein_coding	3	3	3	3	3
VF_0120	I	138384	140699	-	2316	protein_coding	4	4	4	4	4
VF_0121	I	140927	141400	-	474	protein_coding	1	1	1	1	1
VF_0122	I	141419	142357	-	939	protein_coding	1	0	0	0	0
VF_0124	I	142382	142972	-	591	protein_coding	0	0	0	0	0
VF_0125	I	143127	144356	-	1230	protein_coding	5	4	4	4	4
VF_0126	I	144577	145251	+	675	protein_coding	5	6	4	4	5
VF_0127	I	145447	145683	+	237	protein_coding	105	104	104	101	101
VF_0128	I	145698	145865	+	168	protein_coding	47	44	44	42	42
VF_0129	I	146326	146781	+	456	protein_coding	0	0	0	0	0
VF_0130	I	147021	147839	+	819	protein_coding	0	0	0	0	0
VF_0131	I	147864	149843	+	1980	protein_coding	0	0	0	0	0
VF_0132	I	149887	150375	-	489	protein_coding	1	1	1	1	1
VF_0133	I	150368	151396	-	1029	protein_coding	1	2	1	1	3
VF_0134	I	151399	152184	-	786	protein_coding	1	1	1	1	1
VF_0135	I	152194	153237	-	1044	protein_coding	1	2	1	2	1
VF_0136	I	153432	154136	+	705	protein_coding	1	1	1	1	1
VF_0137	I	154245	156020	+	1776	protein_coding	4	4	4	4	4
VF_0138	I	156188	157444	-	1257	protein_coding	3	2	2	2	6
VF_0139	I	157441	158466	-	1026	protein_coding	2	3	3	3	2
VF_0140	I	158549	159739	+	1191	protein_coding	2	2	2	2	2
VF_0141	I	159763	160908	+	1146	protein_coding	1	1	0	0	2
VF_0142	I	160943	162127	+	1185	protein_coding	8	8	7	7	9
VF_0143	I	162135	163208	+	1074	protein_coding	5	5	5	5	5
VF_0144	I	163201	163845	+	645	protein_coding	3	3	3	3	3
VF_0145	I	163861	164919	+	1059	protein_coding	6	6	6	6	6
VF_0146	I	164925	165905	+	981	protein_coding	2	2	2	2	3
VF_0147	I	165921	166610	+	690	protein_coding	0	0	0	0	0
VF_0148	I	166610	167380	+	771	protein_coding	3	3	3	3	3
VF_0149	I	167389	168558	+	1170	protein_coding	1	1	1	1	1
VF_0150	I	168574	169551	-	978	protein_coding	0	1	0	0	2
VF_0151	I	169555	170787	-	1233	protein_coding	0	0	0	0	0
VF_0152	I	170815	171756	-	942	protein_coding	3	4	3	3	3
VF_0153	I	172424	173896	+	1473	protein_coding	2	3	2	2	5
VF_0154	I	173982	174335	+	354	protein_coding	1	0	0	0	0
VF_0155	I	174458	175102	+	645	protein_coding	3	2	2	2	4
VF_0157	I	175293	177545	-	2253	protein_coding	2	2	2	2	2
VF_0158	I	177549	178310	-	762	protein_coding	0	0	0	0	0
VF_0160	I	178353	179027	-	675	protein_coding	0	0	0	0	0
VF_0161	I	179151	179399	-	249	protein_coding	44	44	45	44	43
VF_0162	I	179873	181024	+	1152	protein_coding	5	4	4	4	4
VF_0163	I	181185	181535	+	351	protein_coding	1	1	1	1	1
VF_0164	I	181890	182330	+	441	protein_coding	1	1	1	1	3
VF_0165	I	182615	184777	+	2163	protein_coding	0	0	0	0	0
VF_0166	I	184859	185953	+	1095	protein_coding	5	4	4	4	6
VF_0167	I	185953	186852	+	900	protein_coding	3	3	2	2	3
VF_0168	I	186852	187409	+	558	protein_coding	0	0	0	0	0
VF_0169	I	187411	188226	+	816	protein_coding	0	0	0	0	4
VF_0170	I	188230	189483	+	1254	protein_coding	0	0	0	0	0
VF_0171	I	189505	190824	+	1320	protein_coding	0	0	0	0	0
VF_0172	I	190805	191437	+	633	protein_coding	1	1	1	1	1
VF_0173	I	191442	192389	+	948	protein_coding	0	1	0	0	0
VF_2581	I	192382	193521	+	1140	protein_coding	0	0	0	0	2
VF_0174	I	193521	194513	+	993	protein_coding	0	0	0	0	0
VF_0175	I	194489	195304	+	816	protein_coding	1	1	1	1	1
VF_0176	I	195317	196114	+	798	protein_coding	5	4	4	4	6
VF_0177	I	196117	196680	+	564	protein_coding	2	3	2	2	2
VF_0178	I	196684	197436	+	753	protein_coding	1	1	1	1	1
VF_0179	I	197437	198369	+	933	protein_coding	1	1	1	1	1
VF_0180	I	198615	199706	+	1092	protein_coding	5	5	5	5	5
VF_0181	I	200281	201246	+	966	protein_coding	1	1	1	1	1
VF_0182	I	201269	202042	+	774	protein_coding	3	3	3	3	3
VF_0183	I	202046	203128	+	1083	protein_coding	10	9	9	9	11
VF_0184	I	203128	204441	+	1314	protein_coding	8	8	8	8	8
VF_0185	I	204457	206157	+	1701	protein_coding	4	4	3	3	5
VF_0186	I	206135	207157	+	1023	protein_coding	0	0	0	0	2
VF_0187	I	207231	208160	+	930	protein_coding	1	2	0	0	2
VF_0188	I	208195	209184	+	990	protein_coding	0	0	0	0	0
VF_0189	I	209171	210448	+	1278	protein_coding	0	0	0	0	0
VF_0190	I	210438	211541	+	1104	protein_coding	1	0	0	0	2
VF_0191	I	211619	212656	+	1038	protein_coding	4	3	3	3	4
VF_0192	I	212656	213759	+	1104	protein_coding	3	3	3	3	3
VF_0193	I	213769	214899	+	1131	protein_coding	2	2	2	2	2
VF_0194	I	214868	216112	+	1245	protein_coding	3	3	3	3	3
VF_0195	I	216109	217020	+	912	protein_coding	4	4	3	4	5
VF_0196	I	217017	217565	+	549	protein_coding	0	0	0	0	0
VF_0197	I	217580	219487	+	1908	protein_coding	8	8	8	8	10
VF_0200	I	221197	222150	+	954	protein_coding	2	2	2	2	2
VF_0201	I	222273	223280	+	1008	protein_coding	10	10	10	10	10
VF_0202	I	223608	225140	-	1533	protein_coding	15	18	18	15	15
VF_0203	I	225513	227012	-	1500	protein_coding	1	1	1	1	5
VF_0204	I	227164	227454	+	291	protein_coding	2	2	2	2	2
VF_0205	I	227532	229178	+	1647	protein_coding	101	94	93	94	110
VF_0206	I	229534	230304	-	771	protein_coding	23	23	22	22	23
VF_0207	I	230573	230917	+	345	protein_coding	1	1	1	1	1
VF_0208	I	230932	231285	-	354	protein_coding	2	2	2	2	2
VF_0209	I	232010	233017	-	1008	protein_coding	3	4	3	4	7
VF_0210	I	233385	233627	+	243	protein_coding	16	13	14	15	19
VF_0211	I	234115	234612	-	498	protein_coding	2	2	2	2	2
VF_0212	I	234737	235645	-	909	protein_coding	0	0	0	0	2
VF_0214	I	235728	236597	-	870	protein_coding	5	5	5	5	5
VF_0215	I	236700	236960	-	261	protein_coding	0	0	0	0	0
VF_0216	I	236988	237956	-	969	protein_coding	2	1	1	1	3
VF_0217	I	237962	238468	-	507	protein_coding	1	1	1	1	5
VF_0218	I	238452	240383	-	1932	protein_coding	1	1	1	1	3
VF_0219	I	240600	241142	+	543	protein_coding	1	1	1	1	1
VF_0220	I	241142	242932	+	1791	protein_coding	4	4	4	3	5
VF_0222	I	242968	243162	+	195	protein_coding	6	6	6	6	6
VF_0223	I	243219	243872	+	654	protein_coding	18	18	18	18	18
VF_0224	I	243991	244215	-	225	protein_coding	0	0	0	0	0
VF_0225	I	244215	245228	-	1014	protein_coding	0	1	0	0	0
VF_0226	I	245452	246246	+	795	protein_coding	24	23	23	22	31
VF_0227	I	246417	247121	+	705	protein_coding	1	1	1	1	1
VF_0228	I	247118	247510	+	393	protein_coding	0	0	0	0	0
VF_0229	I	247545	247901	+	357	protein_coding	0	0	0	0	0
VF_2582	I	247902	248192	+	291	protein_coding	3	3	3	3	3
VF_0230	I	248356	248730	+	375	protein_coding	110	102	100	99	119
VF_0231	I	248825	249295	+	471	protein_coding	89	85	85	83	95
VF_2583	I	249261	249449	+	189	protein_coding	0	0	0	0	0
VF_0232	I	249427	251523	+	2097	protein_coding	121	118	115	112	128
VF_0233	I	251632	252816	+	1185	protein_coding	2266	1292	1305	1283	2490
VF_0234	I	253229	253540	+	312	protein_coding	204	188	195	191	217
VF_0235	I	253553	254182	+	630	protein_coding	402	382	380	375	429
VF_0237	I	254200	254802	+	603	protein_coding	222	213	214	212	230
VF_0238	I	254799	255101	+	303	protein_coding	122	111	111	113	135
VF_0239	I	255117	255941	+	825	protein_coding	317	308	305	300	333
VF_0240	I	255961	256239	+	279	protein_coding	163	153	153	151	174
VF_0241	I	256250	256582	+	333	protein_coding	287	274	272	274	301
VF_0242	I	256602	257300	+	699	protein_coding	210	203	199	202	219
VF_0243	I	257312	257722	+	411	protein_coding	215	202	201	200	227
VF_0244	I	257722	257913	+	192	protein_coding	151	143	142	139	160
VF_0245	I	257913	258167	+	255	protein_coding	81	80	78	75	87
VF_0246	I	258332	258703	+	372	protein_coding	118	115	113	111	122
VF_0248	I	258717	259031	+	315	protein_coding	135	127	128	124	145
VF_0249	I	259046	259582	+	537	protein_coding	161	154	153	150	172
VF_0250	I	259604	259909	+	306	protein_coding	75	72	72	70	78
VF_0251	I	259939	260331	+	393	protein_coding	113	104	102	100	124
VF_0252	I	260344	260877	+	534	protein_coding	184	178	176	175	193
VF_0253	I	260887	261240	+	354	protein_coding	102	96	97	97	110
VF_0254	I	261255	261755	+	501	protein_coding	122	118	120	117	126
VF_0255	I	261761	261940	+	180	protein_coding	32	32	32	32	32
VF_0256	I	261946	262380	+	435	protein_coding	387	375	372	372	400
VF_0257	I	262401	263732	+	1332	protein_coding	430	406	408	405	454
VF_0258	I	263763	263876	+	114	protein_coding	24	22	23	22	26
VF_0259	I	264026	264382	+	357	protein_coding	227	220	216	215	238
VF_0260	I	264404	264793	+	390	protein_coding	247	232	230	228	262
VF_0261	I	264825	265445	+	621	protein_coding	594	564	571	565	628
VF_0262	I	265469	266458	+	990	protein_coding	787	759	752	744	833
VF_0263	I	266495	266875	+	381	protein_coding	115	112	111	110	119
VF_0264	I	266962	267972	-	1011	protein_coding	5	5	5	5	5
VF_0265	I	268157	269536	+	1380	protein_coding	3	2	2	2	4
VF_0266	I	269539	270156	+	618	protein_coding	2	2	2	2	2
VF_0267	I	270371	271387	+	1017	protein_coding	1	1	1	1	1
VF_0268	I	271429	273033	+	1605	protein_coding	0	0	0	0	0
VF_0269	I	273033	273737	+	705	protein_coding	1	1	1	1	3
VF_0270	I	273931	276789	+	2859	protein_coding	6	5	4	4	7
VF_0271	I	276904	277641	+	738	protein_coding	4	4	3	3	5
VF_0272	I	277693	278130	-	438	protein_coding	2	2	2	2	4
VF_0273	I	278182	280761	-	2580	protein_coding	6	8	5	7	5
VF_0274	I	281055	282029	-	975	protein_coding	34	35	35	33	35
VF_0275	I	282360	282830	-	471	protein_coding	1	1	1	1	1
VF_0276	I	283104	284039	+	936	protein_coding	40	38	37	36	45
VF_0277	I	284128	285099	-	972	protein_coding	2	2	2	2	2
VF_0278	I	285376	285687	+	312	protein_coding	84	77	77	79	91
VF_0279	I	285705	285962	+	258	protein_coding	20	20	20	20	20
VF_0280	I	286199	287371	+	1173	protein_coding	8	9	8	8	10
VF_0281	I	287505	288275	+	771	protein_coding	1	1	1	1	1
VF_0283	I	288268	288759	+	492	protein_coding	1	0	0	0	2
VF_0284	I	288794	289261	+	468	protein_coding	0	1	0	0	0
VF_0285	I	289516	290331	-	816	protein_coding	1	1	1	1	1
VF_0286	I	290404	291222	-	819	protein_coding	2	2	3	3	2
VF_0287	I	291219	292223	-	1005	protein_coding	4	4	4	4	4
VF_0288	I	292201	293514	-	1314	protein_coding	0	0	0	0	0
VF_0289	I	293582	295942	-	2361	protein_coding	6	6	6	6	8
VF_0290	I	296149	297000	+	852	protein_coding	1	2	1	1	1
VF_0291	I	297067	297846	-	780	protein_coding	1	1	1	1	1
VF_0292	I	297969	298571	-	603	protein_coding	2	3	3	3	2
VF_0293	I	298584	299999	-	1416	protein_coding	10	10	10	10	12
VF_0294	I	300015	301106	-	1092	protein_coding	1	1	1	1	1
VF_0295	I	301188	302735	-	1548	protein_coding	6	6	6	6	7
VF_2584	I	302847	302909	-	63	protein_coding	0	0	0	0	0
VF_0296	I	303219	303863	+	645	protein_coding	0	0	0	0	2
VF_0297	I	303850	305169	+	1320	protein_coding	0	0	0	0	0
VF_0298	I	305166	308270	+	3105	protein_coding	0	0	0	0	0
VF_0300	I	308282	309283	-	1002	protein_coding	1	1	1	1	7
VF_0301	I	309465	310862	+	1398	protein_coding	3	3	2	2	2
VF_0302	I	310875	311957	+	1083	protein_coding	3	3	3	3	3
VF_0303	I	311957	313174	+	1218	protein_coding	0	0	0	0	0
VF_0304	I	313389	315041	+	1653	protein_coding	9	8	8	7	9
VF_0305	I	315198	315659	-	462	protein_coding	1	1	1	1	1
VF_0306	I	315687	316136	-	450	protein_coding	0	0	0	0	0
VF_0307	I	316316	317302	+	987	protein_coding	2	2	2	2	2
VF_0308	I	317421	318122	+	702	protein_coding	2	2	2	2	2
VF_0309	I	318294	318524	+	231	protein_coding	0	0	0	0	0
VF_0310	I	318660	320474	+	1815	protein_coding	0	0	0	0	0
VF_0311	I	320474	322204	+	1731	protein_coding	0	0	0	0	2
VF_0312	I	322197	322958	+	762	protein_coding	0	0	0	0	0
VF_0313	I	323046	323510	-	465	protein_coding	0	0	0	0	0
VF_0314	I	323634	324254	-	621	protein_coding	19	20	19	20	19
VF_0315	I	324394	325044	+	651	protein_coding	1	1	1	1	1
VF_0316	I	325081	325923	-	843	protein_coding	0	0	0	0	0
VF_0317	I	325925	326377	-	453	protein_coding	1	1	1	1	1
VF_0318	I	326444	327013	-	570	protein_coding	0	0	0	0	0
VF_0319	I	327130	329112	-	1983	protein_coding	19	21	21	21	19
VF_0320	I	329521	330429	+	909	protein_coding	0	0	0	0	0
VF_0321	I	330459	331895	+	1437	protein_coding	0	0	0	0	0
VF_0322	I	331907	333634	+	1728	protein_coding	2	0	0	0	6
VF_0323	I	333649	334263	+	615	protein_coding	0	0	0	0	0
VF_0324	I	334347	335282	-	936	protein_coding	1	1	1	1	1
VF_0325	I	335554	336039	-	486	protein_coding	0	0	0	0	0
VF_0326	I	336051	337310	-	1260	protein_coding	0	0	0	0	0
VF_0327	I	337307	337993	-	687	protein_coding	0	0	0	0	0
VF_0328	I	338030	338674	-	645	protein_coding	0	0	0	0	0
VF_2585	I	338765	338875	+	111	protein_coding	0	0	0	0	0
VF_2586	I	338868	338933	+	66	protein_coding	0	0	0	0	0
VF_0329	I	339080	339631	-	552	protein_coding	10	9	9	10	10
VF_0330	I	339845	340054	+	210	protein_coding	3	4	3	3	3
VF_0331	I	340108	340686	-	579	protein_coding	0	0	0	0	0
VF_0332	I	340801	342522	+	1722	protein_coding	1	2	1	1	1
VF_0333	I	342519	346319	+	3801	protein_coding	0	0	0	0	0
VF_0336	I	358299	359576	-	1278	protein_coding	2	3	2	2	2
VF_0337	I	359759	363439	+	3681	protein_coding	2	2	2	2	10
VF_0338	I	363505	364857	-	1353	protein_coding	1	1	2	1	1
VF_0339	I	365309	366421	+	1113	protein_coding	1	0	0	1	4
VF_0340	I	366473	368233	-	1761	protein_coding	0	0	0	0	0
VF_0341	I	368330	371155	-	2826	protein_coding	3	3	3	3	7
VF_0342	I	371327	372196	-	870	protein_coding	4	5	4	5	4
VF_0343	I	372377	372781	-	405	protein_coding	0	0	0	0	0
VF_0344	I	372768	373901	-	1134	protein_coding	0	0	0	0	2
VF_0345	I	373906	375111	-	1206	protein_coding	0	0	0	0	0
VF_0346	I	375108	376106	-	999	protein_coding	0	0	0	0	0
VF_0347	I	376099	377478	-	1380	protein_coding	0	1	0	0	0
VF_0348	I	377481	378686	-	1206	protein_coding	0	2	0	0	0
VF_0349	I	378691	380871	-	2181	protein_coding	1	2	1	1	1
VF_0350	I	380875	381462	-	588	protein_coding	0	0	0	0	0
VF_0351	I	381463	382779	-	1317	protein_coding	1	2	1	1	1
VF_0352	I	382763	384175	-	1413	protein_coding	1	1	1	1	1
VF_2587	I	384215	384343	+	129	protein_coding	0	0	0	0	0
VF_0353	I	384488	385021	+	534	protein_coding	11	11	11	11	11
VF_0354	I	385106	385762	-	657	protein_coding	0	0	0	0	0
VF_0355	I	386002	387981	+	1980	protein_coding	1	1	1	1	1
VF_0356	I	388101	389564	+	1464	protein_coding	1	1	1	1	1
VF_0357	I	389557	390195	+	639	protein_coding	0	0	0	0	2
VF_0358	I	390197	390538	+	342	protein_coding	0	0	0	0	0
VF_0359	I	390550	392190	+	1641	protein_coding	1	2	1	1	1
VF_0360	I	392203	393051	+	849	protein_coding	0	0	0	0	0
VF_0361	I	393036	394181	+	1146	protein_coding	0	0	0	0	4
VF_0362	I	394181	395905	+	1725	protein_coding	2	3	2	2	2
VF_0363	I	395915	397141	+	1227	protein_coding	0	0	0	0	0
VF_0364	I	397144	397599	+	456	protein_coding	1	1	1	1	3
VF_0365	I	397686	398249	+	564	protein_coding	0	0	0	0	0
VF_0366	I	398415	398879	+	465	protein_coding	3	3	3	3	3
VF_0367	I	399006	399602	+	597	protein_coding	0	0	0	0	0
VF_0368	I	399599	400180	+	582	protein_coding	0	0	0	0	0
VF_0369	I	400180	400905	+	726	protein_coding	0	0	0	0	0
VF_0370	I	400937	401329	+	393	protein_coding	0	0	0	0	0
VF_0371	I	401329	404436	+	3108	protein_coding	1	0	0	0	0
VF_0372	I	404559	405602	+	1044	protein_coding	13	13	12	12	13
VF_0373	I	405626	406477	+	852	protein_coding	1	1	1	1	1
VF_0374	I	406467	406958	+	492	protein_coding	1	1	1	1	1
VF_0375	I	406969	407544	+	576	protein_coding	0	0	0	0	8
VF_0376	I	407563	409032	+	1470	protein_coding	9	8	9	7	10
VF_0377	I	409080	412913	+	3834	protein_coding	4	6	3	3	3
VF_0378	I	412928	413746	+	819	protein_coding	2	2	2	2	2
VF_0379	I	413840	415285	+	1446	protein_coding	5	5	4	5	6
VF_0380	I	415378	415917	-	540	protein_coding	5	5	5	5	5
VF_0381	I	416027	417370	+	1344	protein_coding	3	3	3	3	3
VF_0382	I	417477	418832	-	1356	protein_coding	3	3	3	3	3
VF_0383	I	418983	419261	-	279	protein_coding	0	0	0	0	0
VF_0384	I	419280	420134	-	855	protein_coding	0	0	0	0	0
VF_0385	I	420158	420601	-	444	protein_coding	0	0	0	0	0
VF_0386	I	420603	420890	-	288	protein_coding	3	3	3	3	3
VF_0387	I	420910	422379	-	1470	protein_coding	2	2	2	2	14
VF_0388	I	422403	423128	-	726	protein_coding	2	2	2	2	2
VF_0389	I	423131	423628	-	498	protein_coding	1	1	1	1	1
VF_0390	I	423609	424172	-	564	protein_coding	2	2	2	2	2
VF_0391	I	424169	424729	-	561	protein_coding	2	2	2	2	5
VF_0392	I	424729	425703	-	975	protein_coding	2	3	2	3	2
VF_0393	I	425889	426860	-	972	protein_coding	0	0	0	0	0
VF_0394	I	427047	427868	+	822	protein_coding	1	0	0	0	0
VF_0395	I	427861	428655	+	795	protein_coding	1	1	0	0	3
VF_0396	I	428659	429153	+	495	protein_coding	0	0	0	0	0
VF_0397	I	429153	429794	+	642	protein_coding	0	1	0	0	3
VF_0399	I	429794	430114	+	321	protein_coding	1	1	1	1	1
VF_0400	I	430114	430371	+	258	protein_coding	1	1	1	1	1
VF_0401	I	430383	431651	+	1269	protein_coding	14	13	13	13	16
VF_0402	I	431766	432527	+	762	protein_coding	3	3	3	3	3
VF_0403	I	432599	433144	+	546	protein_coding	0	0	0	0	0
VF_0404	I	433218	433607	-	390	protein_coding	7	8	7	7	7
VF_0405	I	433746	434210	-	465	protein_coding	0	0	0	0	0
VF_0406	I	434224	435153	-	930	protein_coding	3	3	3	3	3
VF_2588	I	435173	435262	-	90	protein_coding	0	1	0	0	0
VF_0407	I	435399	436403	-	1005	protein_coding	0	0	0	0	0
VF_0408	I	436516	437736	-	1221	protein_coding	2	2	1	2	4
VF_0409	I	437890	438306	+	417	protein_coding	2	2	2	2	2
VF_0410	I	438377	439219	+	843	protein_coding	0	0	0	0	0
VF_0411	I	439340	442213	-	2874	protein_coding	41	44	42	41	40
VF_0412	I	442324	442767	-	444	protein_coding	1	1	1	1	1
VF_0413	I	442847	444355	-	1509	protein_coding	22	25	24	24	22
VF_0414	I	444623	445657	+	1035	protein_coding	4	4	4	4	9
VF_0415	I	445650	446726	+	1077	protein_coding	4	4	3	3	6
VF_0416	I	446800	447276	-	477	protein_coding	0	0	0	0	0
VF_0417	I	447663	447920	-	258	protein_coding	0	0	0	0	0
VF_0418	I	447954	448340	-	387	protein_coding	1	1	1	1	1
VF_0420	I	449539	450627	-	1089	protein_coding	0	1	0	0	3
VF_0421	I	450736	451008	-	273	protein_coding	3	3	3	3	3
VF_0422	I	451011	452063	-	1053	protein_coding	0	0	0	0	0
VF_2589	I	452308	453024	+	717	protein_coding	2	2	2	2	2
VF_0423	I	453108	454028	+	921	protein_coding	0	0	0	0	0
VF_0424	I	454132	455292	-	1161	protein_coding	5	6	5	5	5
VF_0425	I	455296	455892	-	597	protein_coding	4	3	3	3	6
VF_0426	I	455903	456334	-	432	protein_coding	0	0	0	0	0
VF_0427	I	456404	456691	-	288	protein_coding	1	3	3	3	1
VF_0428	I	456699	457253	-	555	protein_coding	1	1	1	1	1
VF_0429	I	457302	458120	-	819	protein_coding	2	2	2	2	2
VF_0430	I	458204	458914	-	711	protein_coding	2	2	2	2	2
VF_0431	I	458938	459975	+	1038	protein_coding	0	1	0	0	0
VF_0432	I	459978	461078	+	1101	protein_coding	6	5	5	5	8
VF_0433	I	461218	461643	-	426	protein_coding	1	1	1	1	1
VF_0434	I	461640	462203	-	564	protein_coding	1	1	1	1	1
VF_0435	I	462316	463263	-	948	protein_coding	18	18	18	18	18
VF_0436	I	463277	464008	-	732	protein_coding	3	3	3	3	3
VF_0437	I	464082	464786	-	705	protein_coding	0	0	0	0	0
VF_0438	I	464878	465378	-	501	protein_coding	0	1	0	0	3
VF_0439	I	465544	466698	-	1155	protein_coding	16	17	16	16	16
VF_0440	I	467063	469057	+	1995	protein_coding	33	31	30	30	39
VF_0441	I	469202	470221	+	1020	protein_coding	1	1	1	1	7
VF_0442	I	470388	471551	+	1164	protein_coding	32	29	29	30	40
VF_0443	I	471707	472783	+	1077	protein_coding	108	101	100	99	125
VF_0444	I	473008	474249	-	1242	protein_coding	1	1	1	1	1
VF_0445	I	474338	475042	-	705	protein_coding	0	0	0	0	0
VF_0446	I	475331	476644	+	1314	protein_coding	3	3	3	3	3
VF_0447	I	476766	477284	-	519	protein_coding	1	1	1	1	1
VF_0448	I	477430	478326	+	897	protein_coding	3	3	2	2	5
VF_0449	I	478401	479177	+	777	protein_coding	6	5	6	5	8
VF_0450	I	479248	480987	+	1740	protein_coding	3	4	3	3	6
VF_0452	I	481257	482355	+	1099	protein_coding	18	17	17	18	20
VF_0453	I	482369	483874	+	1506	protein_coding	23	24	23	23	23
VF_0454	I	484262	485599	+	1338	protein_coding	4	3	3	3	3
VF_0455	I	485652	486320	-	669	protein_coding	0	0	0	0	0
VF_0456	I	486918	487430	+	513	protein_coding	9	9	9	9	9
VF_0457	I	487469	489730	+	2262	protein_coding	0	0	0	0	0
VF_0458	I	489730	490533	+	804	protein_coding	0	0	0	0	0
VF_0459	I	490545	491378	+	834	protein_coding	2	3	2	2	2
VF_0460	I	491451	492308	+	858	protein_coding	4	4	4	4	4
VF_0461	I	492382	493527	-	1146	protein_coding	0	0	0	0	0
VF_0462	I	493943	494833	+	891	protein_coding	1	1	1	1	1
VF_0463	I	494897	495193	+	297	protein_coding	1	2	1	1	1
VF_0464	I	495308	495490	-	183	protein_coding	54	55	57	56	54
VF_0465	I	495788	497347	+	1560	protein_coding	0	0	0	0	0
VF_0466	I	497438	498370	+	933	protein_coding	3	3	3	3	3
VF_0467	I	498407	501265	+	2859	protein_coding	33	31	30	30	51
VF_0468	I	501265	501780	+	516	protein_coding	2	2	2	2	2
VF_0469	I	501852	502280	+	429	protein_coding	0	0	0	0	0
VF_0470	I	502305	503249	+	945	protein_coding	1	0	0	0	6
VF_0471	I	503322	504131	+	810	protein_coding	2	2	2	2	8
VF_0472	I	504726	505883	+	1158	protein_coding	7	8	7	7	7
VF_0473	I	505901	509131	+	3231	protein_coding	19	19	19	18	19
VF_0474	I	509280	510686	-	1407	protein_coding	0	0	0	0	3
VF_0475	I	510829	511797	-	969	protein_coding	421	444	439	430	419
VF_0476	I	512384	512857	+	474	protein_coding	14	13	13	13	16
VF_0477	I	512957	513253	-	297	protein_coding	3	3	3	3	3
VF_0478	I	513372	514001	+	630	protein_coding	3	4	3	3	6
VF_0479	I	514087	516060	+	1974	protein_coding	48	45	44	46	53
VF_0480	I	516129	516965	+	837	protein_coding	1	1	1	1	1
VF_0481	I	517014	518351	+	1338	protein_coding	10	9	9	9	21
VF_0483	I	518503	518835	+	333	protein_coding	8	7	7	7	10
VF_0484	I	519240	519695	+	456	protein_coding	5	5	5	5	5
VF_0485	I	519713	521200	+	1488	protein_coding	16	15	16	14	20
VF_0486	I	521225	523906	+	2682	protein_coding	87	83	82	81	104
VF_0487	I	524018	524425	+	408	protein_coding	2	2	2	2	2
VF_0488	I	524425	525375	+	951	protein_coding	7	6	6	6	15
VF_0489	I	525539	525808	+	270	protein_coding	30	30	29	30	31
VF_0490	I	526147	528276	+	2130	protein_coding	42	42	41	40	44
VF_0491	I	528397	529380	+	984	protein_coding	5	5	5	5	5
VF_0492	I	529456	530334	-	879	protein_coding	0	0	0	0	0
VF_0493	I	530344	531345	-	1002	protein_coding	0	0	0	0	0
VF_0494	I	531563	533590	-	2028	protein_coding	2	1	1	1	4
VF_0495	I	533780	534316	+	537	protein_coding	6	6	6	6	6
VF_0496	I	534306	534809	+	504	protein_coding	0	0	0	0	0
VF_0497	I	534865	535332	-	468	protein_coding	0	0	0	0	0
VF_0498	I	535542	535943	+	402	protein_coding	2	2	2	2	2
VF_0499	I	535933	536379	+	447	protein_coding	0	0	0	0	0
VF_0500	I	536476	538056	+	1581	protein_coding	7	7	7	7	12
VF_2590	I	538202	538315	+	114	protein_coding	0	0	0	0	2
VF_0501	I	538315	539091	+	777	protein_coding	0	0	0	0	0
VF_0502	I	539290	540546	+	1257	protein_coding	31	29	30	28	34
VF_0503	I	540832	541002	+	171	protein_coding	2	3	2	2	2
VF_0504	I	541279	542055	+	777	protein_coding	26	26	26	26	34
VF_0505	I	542171	543502	+	1332	protein_coding	15	14	14	14	22
VF_0506	I	543513	544745	+	1233	protein_coding	22	21	21	21	24
VF_0507	I	544817	545533	+	717	protein_coding	4	4	4	3	13
VF_0508	I	545597	546193	-	597	protein_coding	1	2	1	1	1
VF_0509	I	546319	547296	+	978	protein_coding	4	4	4	4	4
VF_0510	I	547556	547771	+	216	protein_coding	0	0	0	0	0
VF_0511	I	547783	548220	+	438	protein_coding	0	0	0	0	0
VF_0512	I	548228	549040	+	813	protein_coding	0	0	0	0	0
VF_0513	I	549044	550354	+	1311	protein_coding	1	0	0	0	2
VF_0514	I	550351	550821	+	471	protein_coding	0	0	0	0	0
VF_0515	I	550871	552109	+	1239	protein_coding	0	0	0	0	0
VF_0516	I	552116	553405	+	1290	protein_coding	0	0	0	0	0
VF_0517	I	553405	554322	+	918	protein_coding	0	0	0	0	0
VF_0518	I	554322	555194	+	873	protein_coding	0	0	0	0	2
VF_0519	I	555187	555927	+	741	protein_coding	0	0	0	0	0
VF_0520	I	555936	556421	+	486	protein_coding	0	0	0	0	0
VF_0521	I	556396	556944	+	549	protein_coding	0	0	0	0	0
VF_0522	I	556941	558338	+	1398	protein_coding	0	0	0	0	0
VF_0523	I	558354	559013	+	660	protein_coding	0	0	0	0	0
VF_0524	I	559068	560030	-	963	protein_coding	0	1	0	0	0
VF_0525	I	560037	561380	-	1344	protein_coding	2	2	2	2	2
VF_0526	I	561383	562063	-	681	protein_coding	0	0	0	0	0
VF_0527	I	562177	564522	-	2346	protein_coding	1	1	1	1	1
VF_0528	I	564644	566026	+	1383	protein_coding	1	1	1	1	1
VF_0529	I	566222	568309	+	2088	protein_coding	239	227	230	227	239
VF_0530	I	568375	568617	-	243	protein_coding	1	2	1	1	1
VF_0531	I	568710	569987	-	1278	protein_coding	2	2	2	2	2
VF_0532	I	569999	571240	-	1242	protein_coding	0	0	0	0	0
VF_0533	I	572179	573855	-	1677	protein_coding	0	0	0	0	1
VF_0534	I	574065	576629	-	2565	protein_coding	2	2	2	2	2
VF_2591	I	576737	577234	+	498	protein_coding	1	1	1	1	1
VF_0535	I	577375	578421	+	1047	protein_coding	32	32	32	32	32
VF_0536	I	578664	581243	+	2580	protein_coding	21	20	18	19	22
VF_0537	I	581256	582425	+	1170	protein_coding	19	18	18	18	20
VF_0538	I	582507	582704	+	198	protein_coding	15	13	13	12	15
VF_2592	I	584919	585170	+	252	protein_coding	0	0	0	0	0
VF_0539	I	585207	586994	+	1788	protein_coding	2	2	1	1	2
VF_0540	I	587010	588140	+	1131	protein_coding	2	2	2	2	2
VF_0541	I	588174	588668	+	495	protein_coding	1	1	1	1	1
VF_0542	I	588678	591530	+	2853	protein_coding	21	20	20	20	21
VF_0543	I	591662	593227	+	1566	protein_coding	11	11	11	11	11
VF_0544	I	593294	593893	+	600	protein_coding	5	4	4	3	5
VF_0545	I	593925	594443	+	519	protein_coding	0	0	0	0	1
VF_0546	I	594535	595839	-	1305	protein_coding	0	0	0	0	1
VF_0547	I	595943	596737	-	795	protein_coding	1	1	1	1	1
VF_0548	I	596889	598262	+	1374	protein_coding	11	10	10	10	13
VF_0549	I	598520	598768	+	249	protein_coding	57	54	54	54	57
VF_0550	I	598796	599323	+	528	protein_coding	188	176	174	175	188
VF_0551	I	599346	600095	+	750	protein_coding	307	292	295	289	306
VF_0552	I	600137	600490	+	354	protein_coding	69	65	66	64	69
VF_0553	I	600707	601780	+	1074	protein_coding	0	0	0	0	0
VF_0554	I	601787	602920	+	1134	protein_coding	2	2	2	2	2
VF_0555	I	602994	604007	-	1014	protein_coding	1	1	1	1	1
VF_0556	I	604032	604394	-	363	protein_coding	0	0	0	0	0
VF_0557	I	604509	606176	-	1668	protein_coding	21	22	20	20	21
VF_0558	I	606364	608298	+	1935	protein_coding	4	5	4	4	5
VF_0559	I	608394	608720	+	327	protein_coding	0	0	0	0	0
VF_0560	I	608689	609201	-	513	protein_coding	2	2	2	2	2
VF_0561	I	609224	610402	-	1179	protein_coding	1	1	1	1	1
VF_0562	I	610517	610870	-	354	protein_coding	41	43	42	42	40
VF_0563	I	611309	612034	-	726	protein_coding	0	1	0	0	0
VF_0564	I	612196	613170	+	975	protein_coding	4	4	4	4	4
VF_0565	I	613173	613907	+	735	protein_coding	1	1	1	1	1
VF_0566	I	614013	616598	+	2586	protein_coding	19	19	18	18	31
VF_0568	I	622707	623114	-	408	protein_coding	0	0	0	0	0
VF_0569	I	623104	624411	-	1308	protein_coding	0	2	0	0	2
VF_0570	I	624411	625055	-	645	protein_coding	0	0	0	0	0
VF_0571	I	625009	625524	-	516	protein_coding	0	0	0	0	0
VF_0572	I	625622	626059	+	438	protein_coding	0	0	0	0	0
VF_0573	I	626108	627259	-	1152	protein_coding	0	0	0	0	0
VF_0574	I	627309	628301	+	993	protein_coding	0	0	0	0	0
VF_0575	I	628320	628508	-	189	protein_coding	0	0	0	0	0
VF_0576	I	628625	629656	-	1032	protein_coding	5	6	6	6	6
VF_0577	I	629874	630164	-	291	protein_coding	1	1	1	1	1
VF_0578	I	630355	630990	+	636	protein_coding	0	0	0	0	0
VF_0579	I	631019	631897	-	879	protein_coding	0	0	0	0	0
VF_0580	I	632033	633022	+	990	protein_coding	0	1	0	0	0
VF_0581	I	633104	636523	+	3420	protein_coding	3	2	2	2	3
VF_0582	I	636815	640441	+	3627	protein_coding	3	3	3	3	3
VF_0583	I	640434	642452	+	2019	protein_coding	2	2	2	2	2
VF_0584	I	642663	643016	+	354	protein_coding	0	0	0	0	0
VF_0585	I	643099	644439	-	1341	protein_coding	0	2	0	0	0
VF_0586	I	644592	644975	+	384	protein_coding	0	0	0	0	0
VF_0587	I	645166	646266	+	1101	protein_coding	5	5	4	4	5
VF_0588	I	646360	647169	+	810	protein_coding	0	0	0	0	0
VF_0589	I	647251	647676	-	426	protein_coding	1	1	1	1	2
VF_0590	I	647700	648932	-	1233	protein_coding	1	1	1	1	2
VF_0591	I	649287	650195	+	909	protein_coding	0	0	0	0	4
VF_0592	I	650188	650574	+	387	protein_coding	0	0	0	0	0
VF_0593	I	650583	651662	+	1080	protein_coding	1	2	1	1	1
VF_0594	I	651924	652703	-	780	protein_coding	1	2	1	1	1
VF_0595	I	652798	654156	-	1359	protein_coding	8	9	9	9	8
VF_0596	I	654308	655870	-	1563	protein_coding	0	0	0	0	1
VF_0597	I	656046	658292	-	2247	protein_coding	0	0	0	0	1
VF_0598	I	658364	659209	-	846	protein_coding	1	1	1	1	1
VF_0599	I	659314	659865	+	552	protein_coding	2	2	2	2	2
VF_0600	I	659947	660720	+	774	protein_coding	0	0	0	0	0
VF_0601	I	660762	661211	-	450	protein_coding	0	0	0	0	0
VF_0602	I	661211	661480	-	270	protein_coding	1	1	1	1	1
VF_0603	I	662465	663820	+	1356	protein_coding	1	1	1	1	1
VF_0604	I	663853	664158	+	306	protein_coding	0	0	0	0	0
VF_0605	I	664198	665607	+	1410	protein_coding	7	7	7	7	7
VF_0606	I	665634	666569	+	936	protein_coding	2	2	2	2	2
VF_0607	I	666581	666904	+	324	protein_coding	2	2	2	2	2
VF_0608	I	666974	667978	+	1005	protein_coding	1	1	1	1	1
VF_0609	I	668239	669516	+	1278	protein_coding	8	9	8	8	8
VF_0610	I	669583	669891	-	309	protein_coding	0	0	0	0	0
VF_0611	I	669895	670932	-	1038	protein_coding	0	0	0	0	0
VF_0612	I	671035	671349	+	315	protein_coding	1	1	1	1	1
VF_0613	I	671351	672130	+	780	protein_coding	2	3	2	2	2
VF_0614	I	672196	672999	-	804	protein_coding	6	6	6	6	6
VF_0615	I	673207	673932	+	726	protein_coding	1	1	1	1	1
VF_0616	I	674040	674546	+	507	protein_coding	6	6	6	6	6
VF_0617	I	674533	675792	+	1260	protein_coding	15	14	14	14	16
VF_0618	I	675827	676210	+	384	protein_coding	4	4	4	4	4
VF_0619	I	676335	676658	+	324	protein_coding	3	3	3	3	3
VF_0620	I	676674	677189	+	516	protein_coding	0	0	0	0	0
VF_0621	I	677228	679078	+	1851	protein_coding	12	10	9	10	12
VF_0622	I	679081	679419	+	339	protein_coding	9	9	8	8	9
VF_0623	I	679542	679742	+	201	protein_coding	0	0	0	0	0
VF_0624	I	679973	681259	+	1287	protein_coding	13	11	11	12	13
VF_0625	I	681548	681982	+	435	protein_coding	7	7	7	6	8
VF_0626	I	682216	683334	+	1119	protein_coding	5	5	5	5	5
VF_0627	I	683365	683997	+	633	protein_coding	1	1	1	1	1
VF_0628	I	684117	685031	+	915	protein_coding	0	0	0	0	1
VF_0629	I	685044	686162	+	1119	protein_coding	1	1	1	1	1
VF_0630	I	686201	687469	+	1269	protein_coding	9	9	9	9	10
VF_0631	I	687481	688092	+	612	protein_coding	6	6	6	6	6
VF_0632	I	688103	689260	+	1158	protein_coding	23	22	22	22	23
VF_0633	I	689442	690944	+	1503	protein_coding	5	5	5	5	5
VF_0634	I	691024	691899	+	876	protein_coding	1	1	1	1	2
VF_0635	I	692217	692450	+	234	protein_coding	1	1	1	1	1
VF_0636	I	692443	693792	-	1350	protein_coding	2	2	2	2	2
VF_0637	I	694001	695464	+	1464	protein_coding	6	6	6	6	18
VF_0638	I	695666	697219	+	1554	protein_coding	7	6	6	6	7
VF_0639	I	697495	699054	+	1560	protein_coding	1	1	1	1	2
VF_0640	I	699129	699764	-	636	protein_coding	0	1	0	0	0
VF_0641	I	699824	701101	-	1278	protein_coding	1	1	1	1	1
VF_0642	I	701127	701507	-	381	protein_coding	3	3	3	3	3
VF_0643	I	701804	703108	+	1305	protein_coding	1	1	1	1	1
VF_0644	I	703176	704018	-	843	protein_coding	0	1	0	0	0
VF_0645	I	704236	705384	-	1149	protein_coding	9	8	4	5	9
VF_2594	I	705663	706037	+	375	protein_coding	0	0	0	0	0
VF_0646	I	706098	706697	+	600	protein_coding	1	1	1	1	2
VF_0647	I	706769	708046	-	1278	protein_coding	0	0	0	0	0
VF_0648	I	708245	709393	-	1149	protein_coding	0	1	6	5	9
VF_0649	I	709568	710440	+	873	protein_coding	2	2	2	2	2
VF_0650	I	710441	710956	+	516	protein_coding	1	1	1	1	2
VF_0651	I	711318	712805	-	1488	protein_coding	3	4	4	3	3
VF_0652	I	713169	717080	+	3912	protein_coding	4	3	2	2	6
VF_0653	I	717321	717830	+	510	protein_coding	1	1	1	1	1
VF_0654	I	717999	718319	+	321	protein_coding	2	2	2	2	2
VF_0655	I	718381	720921	-	2541	protein_coding	2	2	2	2	2
VF_0656	I	721174	721659	+	486	protein_coding	0	0	0	0	1
VF_0657	I	721721	722815	-	1095	protein_coding	9	10	10	10	10
VF_0658	I	722775	723680	-	906	protein_coding	1	1	1	1	1
VF_0659	I	723680	724120	-	441	protein_coding	0	0	0	0	0
VF_0660	I	724612	725955	+	1344	protein_coding	0	0	0	0	1
VF_0661	I	726055	726243	-	189	protein_coding	1	1	1	1	1
VF_0662	I	726243	726461	-	219	protein_coding	0	0	0	0	0
VF_0663	I	726576	727469	-	894	protein_coding	9	10	9	9	9
VF_0664	I	727762	728640	+	879	protein_coding	2	2	1	1	2
VF_0665	I	728699	729859	-	1161	protein_coding	4	5	4	4	6
VF_0666	I	730087	730824	+	738	protein_coding	3	3	3	3	3
VF_0667	I	730821	731696	+	876	protein_coding	1	1	1	1	1
VF_0668	I	731756	733273	+	1518	protein_coding	3	2	1	1	3
VF_0669	I	733329	733799	+	471	protein_coding	4	4	4	4	4
VF_0670	I	733918	734538	-	621	protein_coding	3	4	3	2	2
VF_0671	I	734548	735213	-	666	protein_coding	1	1	1	1	1
VF_0672	I	735225	735716	-	492	protein_coding	0	0	0	0	0
VF_0673	I	735778	737481	-	1704	protein_coding	0	0	0	0	1
VF_0674	I	737481	737837	-	357	protein_coding	0	0	0	0	0
VF_0675	I	737848	738150	-	303	protein_coding	1	1	1	1	1
VF_0676	I	738167	739030	-	864	protein_coding	0	0	0	0	0
VF_0677	I	739400	740038	-	639	protein_coding	0	0	0	0	3
VF_0678	I	739989	740741	-	753	protein_coding	0	0	0	0	0
VF_0679	I	740731	741495	-	765	protein_coding	0	0	0	0	0
VF_0680	I	741514	742509	-	996	protein_coding	0	0	0	0	0
VF_0681	I	742488	744158	-	1671	protein_coding	1	1	1	1	1
VF_0682	I	744514	746241	-	1728	protein_coding	15	15	15	14	15
VF_0683	I	746378	747091	-	714	protein_coding	1	1	1	1	1
VF_0684	I	747171	747980	-	810	protein_coding	15	16	16	16	15
VF_0685	I	748019	748696	-	678	protein_coding	1	1	1	1	1
VF_0686	I	748686	749789	-	1104	protein_coding	1	1	1	1	1
VF_0687	I	749943	750494	+	552	protein_coding	1	1	1	1	1
VF_2595	I	750710	750877	+	168	protein_coding	0	0	0	0	3
VF_0688	I	751172	752200	+	1029	protein_coding	0	0	0	0	0
VF_0689	I	752203	753255	+	1053	protein_coding	1	1	1	1	1
VF_0690	I	753361	755202	+	1842	protein_coding	1	1	1	1	1
VF_0691	I	755290	756294	+	1005	protein_coding	0	0	0	0	0
VF_0692	I	756291	757259	+	969	protein_coding	0	0	0	0	0
VF_0693	I	757337	757666	+	330	protein_coding	0	0	0	0	0
VF_0694	I	757760	758368	-	609	protein_coding	0	0	0	0	0
VF_0695	I	758768	760018	+	1251	protein_coding	32	32	32	32	32
VF_0696	I	760321	765030	+	4710	protein_coding	3	4	4	4	4
VF_0697	I	765122	765448	-	327	protein_coding	3	3	3	3	3
VF_0698	I	765533	767521	-	1989	protein_coding	0	0	0	0	1
VF_0699	I	767690	768139	+	450	protein_coding	1	2	1	1	1
VF_0700	I	768141	769259	+	1119	protein_coding	2	2	2	2	2
VF_0701	I	769263	769919	+	657	protein_coding	0	0	0	0	0
VF_0702	I	769960	771069	+	1110	protein_coding	11	9	10	9	11
VF_0703	I	771223	771693	+	471	protein_coding	3	3	3	3	3
VF_0704	I	771693	772160	+	468	protein_coding	5	5	4	4	6
VF_0705	I	772245	773243	+	999	protein_coding	1	1	1	1	2
VF_0706	I	773240	773743	+	504	protein_coding	0	0	0	0	0
VF_0707	I	773743	774861	+	1119	protein_coding	0	0	0	0	0
VF_0708	I	774864	777098	+	2235	protein_coding	0	0	0	0	0
VF_0709	I	777099	777377	-	279	protein_coding	0	0	0	0	0
VF_0710	I	777450	777800	+	351	protein_coding	0	0	0	0	0
VF_0711	I	777863	779746	-	1884	protein_coding	5	5	5	5	5
VF_0712	I	779768	780673	-	906	protein_coding	1	1	1	1	1
VF_0713	I	780657	780899	-	243	protein_coding	2	2	2	2	2
VF_0714	I	781178	781942	+	765	protein_coding	0	0	0	0	1
VF_0715	I	781958	782887	+	930	protein_coding	2	3	2	2	2
VF_0716	I	783047	784495	+	1449	protein_coding	1	0	0	0	1
VF_0717	I	784568	785158	-	591	protein_coding	2	5	2	3	2
VF_0718	I	785155	786060	-	906	protein_coding	1	2	1	1	1
VF_0719	I	786156	786929	-	774	protein_coding	20	20	21	20	19
VF_0720	I	787211	788554	-	1344	protein_coding	0	0	0	0	0
VF_0721	I	788641	789201	-	561	protein_coding	2	3	2	2	2
VF_0722	I	789201	789770	-	570	protein_coding	1	1	1	1	1
VF_0723	I	789785	790933	-	1149	protein_coding	3	2	2	2	3
VF_0724	I	791029	791343	+	315	protein_coding	0	0	0	0	0
VF_0725	I	791680	793077	+	1398	protein_coding	94	92	90	90	94
VF_0726	I	793081	794325	+	1245	protein_coding	46	45	44	43	46
VF_0727	I	794315	795082	+	768	protein_coding	59	56	56	56	59
VF_0728	I	795082	795714	+	633	protein_coding	38	36	37	36	38
VF_0729	I	795722	796318	+	597	protein_coding	16	15	15	15	17
VF_0731	I	796348	797574	+	1227	protein_coding	61	57	57	59	62
VF_0732	I	797732	798766	+	1035	protein_coding	1	1	1	1	1
VF_0733	I	798778	799011	+	234	protein_coding	0	0	0	0	0
VF_0734	I	799124	800221	+	1098	protein_coding	1	0	0	0	1
VF_0735	I	800411	801622	+	1212	protein_coding	5	5	5	5	6
VF_0736	I	801736	803190	-	1455	protein_coding	19	20	20	20	19
VF_0737	I	804021	805313	+	1293	protein_coding	2	4	2	2	2
VF_0738	I	805351	805809	+	459	protein_coding	5	5	4	4	5
VF_0739	I	805954	807192	+	1239	protein_coding	0	0	0	0	0
VF_0740	I	807361	808470	+	1110	protein_coding	3	4	3	3	3
VF_0741	I	808500	809741	+	1242	protein_coding	3	3	3	3	4
VF_0742	I	809870	810835	-	966	protein_coding	2	1	2	1	1
VF_0743	I	810828	811505	-	678	protein_coding	0	1	1	0	0
VF_0744	I	811640	811909	-	270	protein_coding	0	0	0	0	0
VF_0745	I	812045	813220	-	1176	protein_coding	3	3	3	3	3
VF_0746	I	813501	814310	-	810	protein_coding	0	0	0	0	0
VF_0747	I	814310	815431	-	1122	protein_coding	0	0	0	0	0
VF_0748	I	815431	817311	-	1881	protein_coding	0	1	0	0	1
VF_0749	I	817315	817785	-	471	protein_coding	3	3	3	3	3
VF_0750	I	817790	818113	-	324	protein_coding	0	0	0	0	0
VF_0751	I	818161	819195	-	1035	protein_coding	1	1	1	1	1
VF_0752	I	819198	819755	-	558	protein_coding	0	0	0	0	0
VF_0753	I	819983	822559	-	2577	protein_coding	16	16	16	17	16
VF_0754	I	822726	823208	+	483	protein_coding	8	7	8	7	7
VF_0755	I	823271	824785	-	1515	protein_coding	1	1	1	1	1
VF_0756	I	824881	825759	-	879	protein_coding	13	15	14	14	13
VF_0757	I	825827	826288	-	462	protein_coding	1	1	1	1	1
VF_0758	I	826305	827489	-	1185	protein_coding	6	6	6	6	6
VF_0759	I	827525	828949	-	1425	protein_coding	9	9	9	9	9
VF_0760	I	829164	830321	+	1158	protein_coding	0	0	0	0	0
VF_0762	I	832553	833644	-	1092	protein_coding	7	7	7	7	7
VF_0763	I	833664	834134	-	471	protein_coding	3	3	3	3	2
VF_0764	I	834435	835433	-	999	protein_coding	20	20	20	21	20
VF_0765	I	835421	836287	-	867	protein_coding	3	3	3	3	3
VF_0766	I	836284	836910	-	627	protein_coding	0	0	0	0	0
VF_0767	I	837080	838336	+	1257	protein_coding	2	2	2	0	1
VF_0768	I	838376	839464	+	1089	protein_coding	1	1	1	1	1
VF_0769	I	839464	840318	+	855	protein_coding	0	0	0	0	0
VF_0770	I	840334	840717	+	384	protein_coding	0	0	0	0	0
VF_0771	I	840720	841532	+	813	protein_coding	1	1	1	1	1
VF_0772	I	841544	842398	+	855	protein_coding	6	6	6	6	6
VF_0773	I	842477	843253	-	777	protein_coding	0	0	0	0	0
VF_0774	I	843382	844191	-	810	protein_coding	1	2	1	1	1
VF_0775	I	844301	844630	-	330	protein_coding	0	0	0	0	0
VF_0776	I	844633	847209	-	2577	protein_coding	2	3	2	2	2
VF_0777	I	847506	849380	-	1875	protein_coding	5	5	5	5	5
VF_0778	I	849809	851467	+	1659	protein_coding	72	65	66	66	62
VF_0779	I	851518	852102	-	585	protein_coding	0	0	0	0	0
VF_0780	I	852729	853166	-	438	protein_coding	0	0	0	0	0
VF_0781	I	853269	855950	-	2682	protein_coding	1	1	1	1	1
VF_0782	I	856036	856437	+	402	protein_coding	0	0	0	0	0
VF_0783	I	856474	857328	-	855	protein_coding	3	3	3	3	3
VF_0784	I	857657	858484	-	828	protein_coding	0	0	0	0	0
VF_0785	I	858669	859676	-	1008	protein_coding	0	0	0	0	0
VF_0786	I	859679	860761	-	1083	protein_coding	0	0	0	0	0
VF_0787	I	860765	861952	-	1188	protein_coding	0	0	0	0	0
VF_0788	I	862342	863247	-	906	protein_coding	1	1	1	1	1
VF_0789	I	863375	863926	+	552	protein_coding	0	0	0	0	0
VF_0790	I	863994	864539	-	546	protein_coding	2	2	2	2	2
VF_0791	I	864530	865411	-	882	protein_coding	3	3	3	3	3
VF_0792	I	865643	867538	+	1896	protein_coding	70	68	66	65	65
VF_0793	I	867800	868444	+	645	protein_coding	19	19	18	19	18
VF_0794	I	868530	869498	+	969	protein_coding	1	1	1	1	1
VF_0795	I	869840	871138	+	1299	protein_coding	126	123	118	119	119
VF_0796	I	871244	871867	+	624	protein_coding	28	26	27	25	25
VF_0797	I	871954	873240	+	1287	protein_coding	67	65	63	64	65
VF_0798	I	873372	875726	+	2355	protein_coding	32	30	29	30	29
VF_0799	I	875875	876171	+	297	protein_coding	10	9	9	9	9
VF_0800	I	876376	878232	+	1857	protein_coding	11	12	11	11	11
VF_0801	I	878420	878722	+	303	protein_coding	0	0	0	0	0
VF_0802	I	878848	880203	-	1356	protein_coding	0	0	0	0	0
VF_0803	I	880586	881080	+	495	protein_coding	1	1	1	1	1
VF_0804	I	881139	882806	-	1668	protein_coding	7	7	7	7	7
VF_0805	I	883096	884700	-	1605	protein_coding	0	0	0	0	0
VF_0806	I	884785	885999	-	1215	protein_coding	3	3	3	3	3
VF_0807	I	886001	887137	-	1137	protein_coding	10	10	10	10	9
VF_0808	I	887540	889033	+	1494	protein_coding	24	23	23	23	23
VF_0809	I	889209	890867	+	1659	protein_coding	19	18	17	16	16
VF_0810	I	890946	891389	-	444	protein_coding	2	2	2	2	2
VF_0811	I	891570	892034	+	465	protein_coding	0	0	0	0	0
VF_0812	I	892088	892615	-	528	protein_coding	4	4	4	4	4
VF_0813	I	892675	892896	-	222	protein_coding	2	2	2	2	2
VF_0814	I	892984	893760	-	777	protein_coding	0	0	0	0	0
VF_0815	I	893856	894398	+	543	protein_coding	1	1	1	1	1
VF_0816	I	894447	896093	+	1647	protein_coding	13	12	12	12	12
VF_0817	I	896158	896913	+	756	protein_coding	1	1	0	0	0
VF_0818	I	897006	898295	-	1290	protein_coding	37	38	38	38	37
VF_0819	I	898683	899084	+	402	protein_coding	3	3	3	3	3
VF_0820	I	899078	899425	+	348	protein_coding	5	5	5	5	5
VF_0821	I	899425	901194	+	1770	protein_coding	21	22	21	20	21
VF_0822	I	901207	901920	+	714	protein_coding	12	12	12	12	12
VF_0823	I	902018	904834	+	2817	protein_coding	86	83	81	81	81
VF_0824	I	904854	906065	+	1212	protein_coding	60	55	57	54	55
VF_0825	I	906218	907384	+	1167	protein_coding	43	40	41	40	40
VF_0826	I	907384	908256	+	873	protein_coding	56	53	54	51	51
VF_0827	I	908444	910099	+	1656	protein_coding	0	0	0	0	0
VF_0828	I	910194	910979	-	786	protein_coding	0	0	0	0	0
VF_0829	I	910976	911746	-	771	protein_coding	0	0	0	0	0
VF_0830	I	911835	912728	+	894	protein_coding	1	0	0	0	0
VF_0831	I	912725	914065	+	1341	protein_coding	2	2	2	2	2
VF_0832	I	914214	917621	+	3408	protein_coding	0	0	0	0	0
VF_0833	I	918246	918473	+	228	protein_coding	0	0	0	0	0
VF_0834	I	918475	920751	+	2277	protein_coding	1	2	1	1	1
VF_0835	I	920748	920990	+	243	protein_coding	1	1	1	1	1
VF_0836	I	921399	923564	-	2166	protein_coding	33	35	36	34	33
VF_0837	I	923664	924860	-	1197	protein_coding	22	24	24	23	22
VF_0838	I	925178	925627	+	450	protein_coding	1	2	1	1	1
VF_0839	I	925737	927470	-	1734	protein_coding	5	6	5	5	5
VF_0840	I	927678	928274	+	597	protein_coding	1	1	1	1	1
VF_0841	I	928348	929580	-	1233	protein_coding	1	1	1	1	1
VF_0842	I	929680	930747	-	1068	protein_coding	1	2	1	1	1
VF_0843	I	930851	931426	-	576	protein_coding	3	4	3	3	3
VF_0844	I	931556	932284	+	729	protein_coding	2	2	2	2	2
VF_0845	I	932289	933086	+	798	protein_coding	0	0	0	0	0
VF_0846	I	933055	933351	+	297	protein_coding	1	1	1	1	1
VF_0847	I	933363	933620	+	258	protein_coding	0	0	0	0	0
VF_0848	I	933620	934180	+	561	protein_coding	0	0	0	0	0
VF_0849	I	934141	935544	+	1404	protein_coding	1	0	0	0	0
VF_0850	I	935558	935932	+	375	protein_coding	0	0	0	0	0
VF_0851	I	935935	937626	+	1692	protein_coding	0	0	0	0	0
VF_0852	I	937616	939151	+	1536	protein_coding	5	5	4	4	4
VF_0853	I	939163	939609	+	447	protein_coding	0	0	0	0	0
VF_0854	I	939602	940222	+	621	protein_coding	0	0	0	0	0
VF_0855	I	940744	942639	+	1896	protein_coding	1	0	0	0	0
VF_0856	I	942629	943255	+	627	protein_coding	0	0	0	0	0
VF_0857	I	943261	944448	+	1188	protein_coding	1	1	1	1	1
VF_0858	I	944439	944909	+	471	protein_coding	0	0	0	0	0
VF_0859	I	944929	945654	+	726	protein_coding	3	3	3	3	3
VF_0860	I	945651	946886	+	1236	protein_coding	5	5	5	5	5
VF_0861	I	946966	947409	-	444	protein_coding	23	24	24	24	23
VF_0862	I	947725	948003	-	279	protein_coding	88	89	91	89	88
VF_0863	I	948201	948626	+	426	protein_coding	1	1	1	1	1
VF_0864	I	948644	950368	-	1725	protein_coding	0	1	0	0	0
VF_0865	I	950505	952052	+	1548	protein_coding	0	0	0	0	0
VF_0866	I	952134	952808	-	675	protein_coding	0	0	0	0	0
VF_0867	I	952859	953482	-	624	protein_coding	0	0	0	0	0
VF_0868	I	953932	954435	+	504	protein_coding	0	0	0	0	0
VF_0869	I	954580	954873	-	294	protein_coding	0	0	0	0	0
VF_0870	I	954965	955537	-	573	protein_coding	0	0	0	0	0
VF_0871	I	955558	956100	-	543	protein_coding	0	0	0	0	0
VF_0872	I	956359	957447	-	1089	protein_coding	0	0	0	0	0
VF_0873	I	957779	958165	+	387	protein_coding	0	0	0	0	0
VF_0874	I	958466	959365	-	900	protein_coding	0	0	0	0	0
VF_0875	I	959369	961192	-	1824	protein_coding	0	0	0	0	0
VF_0876	I	961323	961859	-	537	protein_coding	0	0	0	0	0
VF_0877	I	961946	962851	-	906	protein_coding	0	0	0	0	0
VF_0878	I	962985	964025	+	1041	protein_coding	1	1	1	1	1
VF_0879	I	964028	965629	+	1602	protein_coding	1	2	1	1	1
VF_0880	I	965702	966406	+	705	protein_coding	0	0	0	0	0
VF_0881	I	966621	967826	+	1206	protein_coding	0	0	0	0	0
VF_0882	I	967827	968507	+	681	protein_coding	1	1	1	1	1
VF_0883	I	968574	970016	-	1443	protein_coding	1	1	1	1	1
VF_0884	I	970322	970993	+	672	protein_coding	0	0	0	0	0
VF_0885	I	970974	973427	+	2454	protein_coding	0	0	0	0	0
VF_0886	I	973427	974548	+	1122	protein_coding	0	0	0	0	0
VF_0887	I	974713	975861	+	1149	protein_coding	1	1	1	1	1
VF_0888	I	976415	977617	+	1203	protein_coding	40	37	36	36	36
VF_0889	I	977863	979545	-	1683	protein_coding	3	2	2	2	2
VF_0890	I	979692	979955	-	264	protein_coding	1	1	1	1	1
VF_0891	I	980067	980924	-	858	protein_coding	1	1	1	1	1
VF_0892	I	981246	982889	-	1644	protein_coding	3	4	3	3	3
VF_0893	I	983064	983576	-	513	protein_coding	3	3	3	3	3
VF_0894	I	983713	984612	-	900	protein_coding	0	1	0	0	0
VF_0895	I	984703	985626	-	924	protein_coding	0	0	0	0	0
VF_0896	I	986000	986629	+	630	protein_coding	1	0	0	0	0
VF_0897	I	986721	987269	-	549	protein_coding	7	7	7	7	7
VF_0898	I	987545	988846	+	1302	protein_coding	3	3	3	3	3
VF_0899	I	989044	990126	+	1083	protein_coding	2	2	2	2	2
VF_0900	I	990216	991937	-	1722	protein_coding	1	1	1	1	1
VF_0901	I	991930	993702	-	1773	protein_coding	0	0	0	0	0
VF_0902	I	993855	994820	-	966	protein_coding	5	5	5	4	5
VF_0903	I	994968	996086	-	1119	protein_coding	28	31	31	28	28
VF_0904	I	996243	996734	+	492	protein_coding	2	1	2	2	1
VF_0905	I	996957	1000391	+	3435	protein_coding	5	6	5	5	5
VF_0906	I	1000417	1001013	+	597	protein_coding	1	1	1	1	1
VF_0907	I	1001047	1002393	+	1347	protein_coding	2	3	2	2	2
VF_0908	I	1002515	1003822	+	1308	protein_coding	38	36	36	36	36
VF_0909	I	1003911	1004345	-	435	protein_coding	11	11	11	11	11
VF_0910	I	1004517	1004840	-	324	protein_coding	1	1	1	1	1
VF_0911	I	1005023	1006327	+	1305	protein_coding	2	1	1	1	1
VF_0912	I	1006420	1007295	-	876	protein_coding	0	0	0	0	0
VF_0913	I	1007490	1008485	-	996	protein_coding	117	120	122	118	115
VF_0914	I	1008822	1009229	+	408	protein_coding	1	2	1	1	1
VF_0915	I	1009288	1010130	-	843	protein_coding	1	1	1	1	1
VF_0916	I	1010251	1010538	+	288	protein_coding	1	1	1	1	1
VF_2596	I	1010685	1010834	+	150	protein_coding	0	0	0	0	0
VF_0917	I	1010856	1011716	-	861	protein_coding	1	1	1	1	1
VF_0918	I	1012473	1014974	+	2502	protein_coding	25	24	24	23	24
VF_0919	I	1015163	1015834	-	672	protein_coding	1	1	1	1	1
VF_0920	I	1016057	1016563	-	507	protein_coding	1	1	1	1	1
VF_0921	I	1016766	1017350	-	585	protein_coding	41	46	45	46	40
VF_0922	I	1017585	1017920	+	336	protein_coding	4	4	4	4	4
VF_0923	I	1017969	1019288	-	1320	protein_coding	1	1	1	1	1
VF_0924	I	1019458	1020786	-	1329	protein_coding	0	1	0	0	0
VF_0925	I	1020833	1021501	-	669	protein_coding	0	0	0	0	0
VF_0926	I	1021688	1022566	+	879	protein_coding	0	0	0	0	0
VF_0927	I	1022618	1023052	-	435	protein_coding	0	0	0	0	0
VF_0928	I	1023194	1023610	-	417	protein_coding	6	7	6	7	6
VF_0929	I	1023624	1024259	-	636	protein_coding	1	1	1	1	1
VF_0930	I	1024330	1025013	-	684	protein_coding	0	1	0	0	0
VF_0931	I	1025013	1025645	-	633	protein_coding	0	0	0	0	0
VF_0932	I	1025650	1026645	-	996	protein_coding	0	0	0	0	0
VF_0933	I	1026708	1029191	-	2484	protein_coding	2	3	2	2	2
VF_0934	I	1029195	1029779	-	585	protein_coding	1	2	1	1	1
VF_0935	I	1029782	1030363	-	582	protein_coding	0	0	0	0	0
VF_0936	I	1031186	1033216	+	2031	protein_coding	0	0	0	0	0
VF_0937	I	1033510	1034940	+	1431	protein_coding	1	1	1	1	1
VF_0938	I	1034930	1035286	+	357	protein_coding	1	1	1	1	1
VF_0939	I	1035275	1036153	-	879	protein_coding	1	1	1	1	1
VF_0940	I	1036536	1037525	+	990	protein_coding	0	0	0	0	0
VF_0941	I	1037538	1038017	+	480	protein_coding	0	0	0	0	0
VF_0942	I	1038014	1038259	+	246	protein_coding	0	0	0	0	0
VF_0943	I	1038261	1038707	+	447	protein_coding	0	0	0	0	0
VF_0944	I	1038813	1039778	-	966	protein_coding	3	2	2	2	2
VF_0945	I	1039782	1041290	-	1509	protein_coding	5	6	5	6	5
VF_0946	I	1041399	1042169	-	771	protein_coding	3	3	3	3	3
VF_0947	I	1042249	1043223	-	975	protein_coding	4	4	4	4	4
VF_0948	I	1043260	1043988	-	729	protein_coding	0	0	0	0	0
VF_0949	I	1044375	1046150	+	1776	protein_coding	22	21	22	21	21
VF_0950	I	1046303	1046824	+	522	protein_coding	0	0	0	0	0
VF_0951	I	1046930	1047553	+	624	protein_coding	1	2	1	1	1
VF_0952	I	1047581	1048594	+	1014	protein_coding	0	0	0	0	0
VF_0953	I	1048973	1050562	+	1590	protein_coding	29	30	29	29	29
VF_0954	I	1050580	1051716	+	1137	protein_coding	27	27	27	27	27
VF_0955	I	1051729	1051836	+	108	protein_coding	1	1	1	1	1
VF_0956	I	1051829	1052131	+	303	protein_coding	9	9	9	8	8
VF_0957	I	1052309	1052719	+	411	protein_coding	0	0	0	0	0
VF_0958	I	1052709	1053395	+	687	protein_coding	1	2	1	1	1
VF_0959	I	1053395	1053841	+	447	protein_coding	1	1	1	1	1
VF_0960	I	1053858	1054898	+	1041	protein_coding	2	2	2	2	2
VF_0962	I	1054909	1056261	+	1353	protein_coding	14	15	14	14	14
VF_0963	I	1056297	1056863	+	567	protein_coding	23	23	23	23	23
VF_0964	I	1056889	1057647	+	759	protein_coding	3	3	3	3	3
VF_0965	I	1057779	1058828	+	1050	protein_coding	4	4	4	3	3
VF_0966	I	1058902	1059492	-	591	protein_coding	2	2	2	2	2
VF_0967	I	1059803	1060255	+	453	protein_coding	1	1	1	1	1
VF_0968	I	1061178	1062233	+	1056	protein_coding	0	0	0	0	0
VF_0969	I	1062688	1063074	+	387	protein_coding	1	1	1	1	1
VF_0970	I	1063106	1063816	+	711	protein_coding	0	0	0	0	0
VF_0971	I	1064022	1065380	+	1359	protein_coding	0	0	0	0	0
VF_0972	I	1065557	1066102	+	546	protein_coding	1	0	1	0	0
VF_0973	I	1066259	1067857	+	1599	protein_coding	0	0	0	0	0
VF_0974	I	1067862	1069661	+	1800	protein_coding	0	1	0	0	0
VF_0975	I	1069654	1071471	+	1818	protein_coding	0	0	0	0	0
VF_0976	I	1071496	1072956	+	1461	protein_coding	2	2	2	2	2
VF_2598	I	1073086	1073319	+	234	protein_coding	0	0	0	0	0
VF_0977	I	1073386	1073808	+	423	protein_coding	1	1	1	1	1
VF_0978	I	1073830	1074810	-	981	protein_coding	2	2	2	2	2
VF_0979	I	1074942	1075259	-	318	protein_coding	0	0	0	0	0
VF_0980	I	1075323	1076483	-	1161	protein_coding	0	0	0	0	0
VF_0981	I	1076762	1077358	+	597	protein_coding	1	1	1	1	1
VF_0982	I	1077408	1078265	-	858	protein_coding	0	0	0	0	0
VF_0983	I	1078386	1078748	-	363	protein_coding	2	1	1	1	1
VF_0984	I	1078776	1079165	-	390	protein_coding	0	0	0	0	0
VF_0985	I	1079463	1081946	+	2484	protein_coding	0	1	0	0	0
VF_0986	I	1082031	1085192	-	3162	protein_coding	5	5	5	5	5
VF_0987	I	1085721	1087673	+	1953	protein_coding	0	1	0	0	0
VF_0988	I	1088147	1088896	+	750	protein_coding	2	2	2	2	2
VF_0989	I	1089083	1090978	+	1896	protein_coding	1	3	1	1	1
VF_0990	I	1090979	1091938	-	960	protein_coding	0	0	0	0	0
VF_0991	I	1091935	1092606	-	672	protein_coding	0	0	0	0	0
VF_0993	I	1092603	1096124	-	3522	protein_coding	0	1	0	0	0
VF_0994	I	1096135	1096968	-	834	protein_coding	0	1	0	0	0
VF_0995	I	1096970	1098292	-	1323	protein_coding	0	1	0	0	0
VF_0996	I	1098304	1098795	-	492	protein_coding	0	1	0	0	0
VF_0997	I	1098832	1100142	-	1311	protein_coding	0	1	0	0	0
VF_2600	I	1100146	1100274	-	129	protein_coding	0	0	0	0	0
VF_0998	I	1100277	1101845	-	1569	protein_coding	0	0	0	0	0
VF_0999	I	1101851	1104433	-	2583	protein_coding	0	1	0	0	0
VF_1000	I	1104430	1105470	-	1041	protein_coding	0	0	0	0	0
VF_1001	I	1105434	1107185	-	1752	protein_coding	0	0	0	0	0
VF_1002	I	1107182	1107607	-	426	protein_coding	0	0	0	0	0
VF_1003	I	1107697	1109172	-	1476	protein_coding	0	0	0	0	0
VF_1004	I	1109176	1109676	-	501	protein_coding	0	0	0	0	0
VF_1005	I	1109692	1111242	-	1551	protein_coding	0	0	0	0	0
VF_1006	I	1111465	1111671	-	207	protein_coding	0	0	0	0	0
VF_1007	I	1111664	1112215	-	552	protein_coding	0	1	0	0	0
VF_1008	I	1112226	1112996	-	771	protein_coding	0	0	0	0	0
VF_1009	I	1113065	1115149	-	2085	protein_coding	0	1	0	0	0
VF_1010	I	1115586	1116692	+	1107	protein_coding	1	0	0	0	0
VF_1011	I	1117330	1118388	+	1059	protein_coding	122	113	115	115	111
VF_2601	I	1118585	1118632	+	48	protein_coding	0	0	0	0	0
VF_1012	I	1118853	1119749	+	897	protein_coding	1	2	1	1	1
VF_1013	I	1119755	1121074	+	1320	protein_coding	2	2	2	2	2
VF_1014	I	1121084	1122124	+	1041	protein_coding	0	0	0	0	0
VF_1015	I	1122362	1123435	+	1074	protein_coding	1	2	1	1	1
VF_1016	I	1123444	1124058	+	615	protein_coding	0	0	0	0	0
VF_1017	I	1124173	1124910	+	738	protein_coding	0	0	0	0	0
VF_1018	I	1124892	1125665	+	774	protein_coding	0	1	0	0	0
VF_1019	I	1125662	1126282	+	621	protein_coding	1	1	1	1	1
VF_1020	I	1126391	1127077	+	687	protein_coding	1	2	1	1	1
VF_1021	I	1127074	1128024	+	951	protein_coding	0	0	0	0	0
VF_1022	I	1128098	1128496	-	399	protein_coding	0	0	0	0	0
VF_1023	I	1128522	1128824	-	303	protein_coding	0	0	0	0	0
VF_1024	I	1128929	1129360	-	432	protein_coding	1	0	0	1	0
VF_1025	I	1129433	1129978	-	546	protein_coding	0	0	0	0	0
VF_1026	I	1130148	1131404	-	1257	protein_coding	2	2	2	2	2
VF_1027	I	1131685	1132491	-	807	protein_coding	3	2	2	2	2
VF_1028	I	1132491	1133681	-	1191	protein_coding	1	3	2	2	1
VF_1029	I	1133692	1135104	-	1413	protein_coding	2	3	2	2	2
VF_1031	I	1135109	1136116	-	1008	protein_coding	2	2	2	2	2
VF_1032	I	1136127	1136729	-	603	protein_coding	0	1	0	0	0
VF_1033	I	1136729	1137604	-	876	protein_coding	0	0	0	0	0
VF_2602	I	1137447	1138370	-	924	protein_coding	0	0	0	0	0
VF_2603	I	1138570	1138647	-	78	protein_coding	0	0	0	0	0
VF_1034	I	1138741	1139580	+	840	protein_coding	2	2	2	2	2
VF_1035	I	1139654	1140274	+	621	protein_coding	2	3	2	2	2
VF_1036	I	1140329	1142788	-	2460	protein_coding	0	0	0	0	0
VF_1037	I	1142800	1143942	-	1143	protein_coding	1	1	1	1	1
VF_1038	I	1144323	1145387	+	1065	protein_coding	4	3	4	3	3
VF_1039	I	1145472	1146212	-	741	protein_coding	0	0	0	0	0
VF_1040	I	1146376	1147437	+	1062	protein_coding	1	1	1	1	1
VF_1041	I	1147804	1148220	+	417	protein_coding	0	1	0	0	0
VF_1042	I	1148311	1149291	+	981	protein_coding	0	0	0	0	0
VF_1043	I	1149458	1150618	+	1161	protein_coding	4	4	4	4	4
VF_1044	I	1151061	1152248	+	1188	protein_coding	0	0	0	0	0
VF_1045	I	1152238	1152963	+	726	protein_coding	0	0	0	0	0
VF_1046	I	1153074	1153664	+	591	protein_coding	1	1	1	1	1
VF_1047	I	1153797	1154267	+	471	protein_coding	1	1	1	1	1
VF_2604	I	1154489	1154638	-	150	protein_coding	0	0	0	0	0
VF_1048	I	1155572	1156090	+	519	protein_coding	0	0	0	0	0
VF_1049	I	1156168	1157025	-	858	protein_coding	0	0	0	0	0
VF_1050	I	1157477	1157722	-	246	protein_coding	0	0	0	0	0
VF_1051	I	1158157	1160787	+	2631	protein_coding	16	16	15	16	15
VF_1052	I	1160935	1162395	+	1461	protein_coding	0	0	0	0	0
VF_1053	I	1162399	1163739	+	1341	protein_coding	2	2	2	2	2
VF_1054	I	1163726	1164199	+	474	protein_coding	0	0	0	0	0
VF_1055	I	1164250	1165245	-	996	protein_coding	3	3	3	3	3
VF_1056	I	1165494	1167203	+	1710	protein_coding	9	7	7	6	6
VF_1057	I	1167249	1167884	-	636	protein_coding	0	0	0	0	0
VF_1058	I	1168054	1168668	-	615	protein_coding	0	0	0	0	0
VF_1059	I	1168949	1170616	+	1668	protein_coding	8	8	8	8	8
VF_1060	I	1170782	1172011	+	1230	protein_coding	0	0	0	0	0
VF_1061	I	1172014	1173381	+	1368	protein_coding	0	0	0	0	0
VF_1062	I	1173472	1174728	-	1257	protein_coding	5	4	4	4	4
VF_1063	I	1174858	1175754	+	897	protein_coding	1	1	1	1	1
VF_1064	I	1176030	1177424	+	1395	protein_coding	6	6	6	6	6
VF_1065	I	1177515	1179392	+	1878	protein_coding	4	3	2	2	2
VF_1066	I	1179403	1180305	-	903	protein_coding	0	0	0	0	0
VF_1067	I	1180458	1180850	+	393	protein_coding	0	0	0	0	0
VF_1068	I	1180860	1181726	+	867	protein_coding	1	0	0	0	0
VF_1069	I	1181757	1181954	-	198	protein_coding	0	0	0	0	0
VF_1070	I	1182102	1183580	-	1479	protein_coding	0	0	0	0	0
VF_1071	I	1183605	1185203	-	1599	protein_coding	0	0	0	0	0
VF_1072	I	1185368	1186306	+	939	protein_coding	0	0	0	0	0
VF_1073	I	1186281	1187234	-	954	protein_coding	1	1	1	1	1
VF_1074	I	1187324	1188145	-	822	protein_coding	1	2	1	1	1
VF_1075	I	1188148	1188750	-	603	protein_coding	0	0	0	0	0
VF_1076	I	1188760	1189401	-	642	protein_coding	0	1	0	0	0
VF_1077	I	1189415	1190173	-	759	protein_coding	1	1	1	1	1
VF_1078	I	1190170	1190574	-	405	protein_coding	0	0	0	0	0
VF_1079	I	1190547	1191206	-	660	protein_coding	0	0	0	0	0
VF_1080	I	1191391	1191864	+	474	protein_coding	1	1	1	1	1
VF_1081	I	1191958	1192542	-	585	protein_coding	0	1	0	0	0
VF_1082	I	1192687	1193379	+	693	protein_coding	0	0	0	0	0
VF_1083	I	1193424	1194284	+	861	protein_coding	0	1	0	0	0
VF_1084	I	1194718	1196043	+	1326	protein_coding	1	0	0	0	0
VF_1085	I	1196120	1196734	-	615	protein_coding	7	7	8	7	7
VF_2605	I	1196733	1196885	+	153	protein_coding	0	0	0	0	0
VF_1086	I	1197071	1197928	+	858	protein_coding	0	0	0	0	0
VF_1087	I	1197919	1198398	+	480	protein_coding	0	0	0	0	0
VF_1088	I	1198671	1199984	+	1314	protein_coding	2	2	2	2	2
VF_1089	I	1200227	1201159	+	933	protein_coding	1	0	1	0	0
VF_1090	I	1201246	1203156	+	1911	protein_coding	0	2	0	0	0
VF_1091	I	1203230	1204804	-	1575	protein_coding	1	1	1	1	1
VF_1092	I	1205130	1207136	-	2007	protein_coding	0	1	0	0	0
VF_1093	I	1207527	1208627	+	1101	protein_coding	0	0	0	0	0
VF_1094	I	1208716	1209417	+	702	protein_coding	0	2	0	0	0
VF_1095	I	1209479	1210414	+	936	protein_coding	0	0	0	0	0
VF_1096	I	1210685	1211890	+	1206	protein_coding	0	0	0	0	0
VF_1097	I	1212031	1212939	-	909	protein_coding	0	0	0	0	0
VF_1098	I	1213085	1213624	-	540	protein_coding	0	0	0	0	0
VF_1099	I	1213593	1214444	-	852	protein_coding	1	1	1	1	1
VF_1100	I	1214495	1215283	-	789	protein_coding	0	0	0	0	0
VF_1101	I	1215475	1215819	-	345	protein_coding	0	0	0	0	0
VF_1102	I	1216045	1216416	+	372	protein_coding	0	0	0	0	0
VF_1103	I	1216528	1216995	+	468	protein_coding	0	0	0	0	0
VF_1104	I	1217108	1217884	+	777	protein_coding	0	0	0	0	0
VF_1105	I	1217900	1219129	+	1230	protein_coding	2	1	1	1	1
VF_1106	I	1219119	1220336	+	1218	protein_coding	0	0	0	0	0
VF_1107	I	1220346	1221029	+	684	protein_coding	3	4	3	3	3
VF_1108	I	1221152	1222057	+	906	protein_coding	1	1	1	1	1
VF_1109	I	1222096	1223280	+	1185	protein_coding	1	0	0	0	0
VF_1110	I	1223328	1223585	-	258	protein_coding	0	0	0	0	0
VF_1111	I	1223822	1224559	+	738	protein_coding	1	1	0	0	0
VF_1112	I	1224608	1225591	-	984	protein_coding	2	2	2	2	2
VF_1113	I	1225705	1226556	-	852	protein_coding	1	2	1	1	1
VF_1114	I	1226817	1227719	+	903	protein_coding	1	1	1	1	1
VF_1115	I	1227806	1229260	+	1455	protein_coding	0	0	0	0	0
VF_2606	I	1229603	1229725	+	123	protein_coding	0	0	0	0	0
VF_1116	I	1230054	1231334	+	1281	protein_coding	0	0	0	0	0
VF_1117	I	1231418	1233232	+	1815	protein_coding	1	1	1	1	1
VF_1118	I	1233342	1233914	+	573	protein_coding	1	1	1	1	1
VF_1119	I	1234024	1234737	+	714	protein_coding	0	0	0	0	0
VF_1120	I	1234819	1235421	+	603	protein_coding	1	1	1	1	1
VF_1121	I	1235510	1237462	-	1953	protein_coding	1	1	1	1	1
VF_1122	I	1237914	1239950	+	2037	protein_coding	3	3	3	3	3
VF_1123	I	1240260	1242803	+	2544	protein_coding	1	1	1	1	1
VF_1124	I	1242890	1244377	-	1488	protein_coding	2	1	1	1	1
VF_1125	I	1244759	1244956	+	198	protein_coding	1	1	1	1	1
VF_1126	I	1245777	1247513	+	1737	protein_coding	3	2	2	2	2
VF_1127	I	1247510	1249264	+	1755	protein_coding	1	1	1	1	1
VF_1128	I	1249264	1251153	+	1890	protein_coding	3	3	3	3	3
VF_1129	I	1251403	1252362	-	960	protein_coding	0	0	0	0	0
VF_1130	I	1252397	1252855	-	459	protein_coding	0	0	0	0	0
VF_1131	I	1252944	1253423	+	480	protein_coding	0	0	0	0	0
VF_1132	I	1253587	1254969	+	1383	protein_coding	0	0	0	0	0
VF_1133	I	1255054	1257063	-	2010	protein_coding	6	6	6	5	6
VF_1134	I	1257351	1257701	+	351	protein_coding	0	0	0	0	0
VF_1135	I	1257769	1259166	+	1398	protein_coding	5	5	5	5	5
VF_1136	I	1259166	1259555	+	390	protein_coding	3	3	3	3	3
VF_1137	I	1259672	1260262	+	591	protein_coding	5	5	5	5	5
VF_1138	I	1260342	1262204	-	1863	protein_coding	0	0	0	0	0
VF_1139	I	1262526	1262948	+	423	protein_coding	2	2	2	2	2
VF_1140	I	1263011	1263754	-	744	protein_coding	0	0	0	0	0
VF_1141	I	1264037	1264873	+	837	protein_coding	0	0	0	0	0
VF_1142	I	1265000	1265551	+	552	protein_coding	1	1	1	1	1
VF_1143	I	1265915	1267204	+	1290	protein_coding	3	4	3	3	3
VF_1144	I	1267371	1268666	+	1296	protein_coding	1	1	1	1	1
VF_1145	I	1268676	1269122	+	447	protein_coding	0	0	0	0	0
VF_1146	I	1269512	1271881	+	2370	protein_coding	3	2	3	2	2
VF_1147	I	1272010	1273476	-	1467	protein_coding	1	1	1	1	1
VF_1148	I	1273637	1274353	-	717	protein_coding	0	0	0	0	0
VF_1149	I	1274346	1276028	-	1683	protein_coding	0	1	0	0	0
VF_1150	I	1276275	1276862	+	588	protein_coding	0	0	0	0	0
VF_1151	I	1276930	1277091	-	162	protein_coding	1	1	1	1	1
VF_1152	I	1277404	1278279	+	876	protein_coding	12	10	10	9	9
VF_1153	I	1278473	1278892	+	420	protein_coding	2	2	2	2	2
VF_1154	I	1278965	1279477	-	513	protein_coding	1	1	1	1	1
VF_1155	I	1279591	1280874	-	1284	protein_coding	1	1	1	1	1
VF_1156	I	1281304	1282713	+	1410	protein_coding	4	4	4	4	4
VF_1157	I	1282826	1284373	+	1548	protein_coding	0	0	0	0	0
VF_1158	I	1284538	1285089	+	552	protein_coding	0	0	0	0	0
VF_1159	I	1285182	1286582	-	1401	protein_coding	41	43	40	41	40
VF_1160	I	1286849	1287211	+	363	protein_coding	1	0	1	1	0
VF_1161	I	1287634	1288791	+	1158	protein_coding	0	0	0	0	0
VF_1162	I	1288784	1290064	+	1281	protein_coding	0	0	0	0	0
VF_1163	I	1290061	1291278	+	1218	protein_coding	1	1	1	1	1
VF_1164	I	1291282	1292565	+	1284	protein_coding	1	1	1	1	1
VF_1165	I	1292558	1293283	+	726	protein_coding	1	1	1	1	1
VF_1166	I	1293306	1294283	-	978	protein_coding	0	0	0	0	0
VF_1167	I	1294503	1295747	+	1245	protein_coding	0	0	0	0	0
VF_1168	I	1295744	1299424	+	3681	protein_coding	0	1	0	0	0
VF_1169	I	1299457	1299942	+	486	protein_coding	0	0	0	0	0
VF_1170	I	1300111	1300542	+	432	protein_coding	1	1	1	1	1
VF_1171	I	1301038	1302192	+	1155	protein_coding	0	0	0	0	0
VF_1172	I	1302304	1303470	+	1167	protein_coding	1	1	1	1	1
VF_1173	I	1303542	1303898	+	357	protein_coding	0	0	0	0	0
VF_1174	I	1303929	1304288	+	360	protein_coding	2	3	2	2	2
VF_1175	I	1304343	1304897	-	555	protein_coding	0	0	0	0	0
VF_1176	I	1305106	1306467	-	1362	protein_coding	11	12	11	12	11
VF_1177	I	1306563	1307822	-	1260	protein_coding	11	13	12	12	11
VF_1178	I	1308003	1308584	-	582	protein_coding	0	0	0	0	0
VF_1179	I	1308601	1309971	-	1371	protein_coding	1	1	1	1	1
VF_1180	I	1310136	1311665	+	1530	protein_coding	26	21	21	22	20
VF_1181	I	1311797	1312153	+	357	protein_coding	0	0	0	0	0
VF_1182	I	1312257	1313291	+	1035	protein_coding	1	1	1	1	1
VF_1183	I	1313294	1314376	+	1083	protein_coding	1	1	1	1	1
VF_1184	I	1314373	1317450	+	3078	protein_coding	4	4	4	4	4
VF_1185	I	1317577	1317963	+	387	protein_coding	1	0	0	0	0
VF_1186	I	1318017	1319207	-	1191	protein_coding	3	3	3	3	2
VF_1187	I	1319352	1319702	+	351	protein_coding	0	0	0	0	0
VF_1188	I	1319944	1321089	+	1146	protein_coding	10	6	5	5	5
VF_1189	I	1321249	1321848	+	600	protein_coding	2	2	2	2	2
VF_1190	I	1322059	1323312	+	1254	protein_coding	0	0	0	0	0
VF_1191	I	1323492	1324895	+	1404	protein_coding	0	0	0	0	0
VF_1192	I	1324906	1325916	+	1011	protein_coding	1	0	0	1	0
VF_1193	I	1325897	1327015	+	1119	protein_coding	1	1	1	1	1
VF_1194	I	1327060	1327713	+	654	protein_coding	5	5	5	5	5
VF_1195	I	1327916	1328302	+	387	protein_coding	1	1	1	1	1
VF_1196	I	1328472	1329386	-	915	protein_coding	2	2	2	2	2
VF_1197	I	1329535	1330707	-	1173	protein_coding	1	1	1	1	1
VF_1198	I	1330958	1332190	+	1233	protein_coding	3	3	2	3	2
VF_1199	I	1332254	1332532	-	279	protein_coding	0	0	0	0	0
VF_1200	I	1332611	1334686	-	2076	protein_coding	2	4	2	2	2
VF_2607	I	1334735	1334956	+	222	protein_coding	0	0	0	0	0
VF_1201	I	1334893	1336026	-	1134	protein_coding	1	0	0	0	0
VF_1202	I	1336199	1338475	-	2277	protein_coding	16	17	17	17	16
VF_1203	I	1338970	1339674	-	705	protein_coding	0	1	0	0	0
VF_1204	I	1340000	1342636	+	2637	protein_coding	103	99	98	98	96
VF_2608	I	1342696	1342917	-	222	protein_coding	2	3	3	2	2
VF_1205	I	1343101	1343808	-	708	protein_coding	1	2	1	1	1
VF_1206	I	1344038	1344586	+	549	protein_coding	0	0	0	0	0
VF_1207	I	1344649	1346001	+	1353	protein_coding	0	0	0	0	0
VF_1208	I	1346073	1346390	+	318	protein_coding	0	0	0	0	0
VF_1209	I	1346409	1347491	+	1083	protein_coding	0	0	0	0	0
VF_1210	I	1347541	1348287	+	747	protein_coding	0	0	0	0	0
VF_1211	I	1348363	1348653	-	291	protein_coding	2	2	2	2	2
VF_1212	I	1348675	1349070	-	396	protein_coding	0	0	0	0	0
VF_1213	I	1349170	1349460	-	291	protein_coding	0	0	0	0	0
VF_1214	I	1349715	1351643	+	1929	protein_coding	37	37	35	36	35
VF_1216	I	1351728	1352198	+	471	protein_coding	185	175	178	175	171
VF_1217	I	1352306	1352500	+	195	protein_coding	48	46	45	47	45
VF_1218	I	1352542	1352895	+	354	protein_coding	94	92	88	87	89
VF_1219	I	1353106	1354425	+	1320	protein_coding	1	0	0	0	0
VF_1220	I	1354505	1355284	-	780	protein_coding	0	0	0	0	0
VF_1221	I	1355284	1356321	-	1038	protein_coding	0	1	0	0	0
VF_1222	I	1356331	1357179	-	849	protein_coding	0	1	0	0	0
VF_1223	I	1357176	1357595	-	420	protein_coding	0	0	0	0	0
VF_1224	I	1357592	1358275	-	684	protein_coding	0	0	0	0	0
VF_1225	I	1358297	1359061	-	765	protein_coding	0	0	0	0	0
VF_1226	I	1359206	1360582	+	1377	protein_coding	0	1	0	0	0
VF_1227	I	1360566	1361102	+	537	protein_coding	0	0	0	0	0
VF_1228	I	1361155	1361682	+	528	protein_coding	0	0	0	0	0
VF_1229	I	1362070	1364127	+	2058	protein_coding	0	0	0	0	0
VF_1230	I	1364127	1364981	+	855	protein_coding	0	0	0	0	0
VF_1231	I	1364978	1368238	+	3261	protein_coding	0	0	0	0	0
VF_1232	I	1368225	1368956	+	732	protein_coding	0	0	0	0	0
VF_1233	I	1368986	1369699	+	714	protein_coding	0	0	0	0	0
VF_1234	I	1369769	1371967	-	2199	protein_coding	0	1	0	0	0
VF_1235	I	1372287	1373270	+	984	protein_coding	16	16	16	16	16
VF_1236	I	1373288	1375675	+	2388	protein_coding	35	35	34	34	34
VF_1237	I	1376265	1376561	+	297	protein_coding	13	13	13	13	13
VF_1238	I	1376903	1377895	+	993	protein_coding	1	3	1	1	1
VF_1239	I	1377994	1379778	+	1785	protein_coding	1	1	1	1	1
VF_1240	I	1379860	1380342	-	483	protein_coding	3	3	3	3	3
VF_1241	I	1380359	1381411	-	1053	protein_coding	7	7	7	7	7
VF_1242	I	1381620	1382504	+	885	protein_coding	0	0	0	0	0
VF_1243	I	1382587	1383942	-	1356	protein_coding	1	1	1	1	1
VF_1244	I	1383960	1384868	+	909	protein_coding	2	2	2	2	2
VF_1245	I	1385030	1386580	-	1551	protein_coding	2	2	2	2	2
VF_1246	I	1387074	1387985	-	912	protein_coding	0	0	0	0	0
VF_1247	I	1388410	1388841	+	432	protein_coding	1	1	1	1	1
VF_1248	I	1388911	1389024	-	114	protein_coding	0	1	0	0	0
VF_2609	I	1389200	1389370	-	171	protein_coding	0	0	0	0	0
VF_1249	I	1389615	1390529	+	915	protein_coding	0	0	0	0	0
VF_1250	I	1390529	1391818	+	1290	protein_coding	0	0	0	0	0
VF_1251	I	1391827	1392831	+	1005	protein_coding	0	0	0	0	0
VF_1252	I	1392841	1393788	+	948	protein_coding	0	2	0	0	0
VF_1253	I	1393912	1395021	-	1110	protein_coding	1	1	1	1	1
VF_1254	I	1395094	1396551	-	1458	protein_coding	0	0	0	0	0
VF_1255	I	1396688	1397710	-	1023	protein_coding	0	0	0	0	0
VF_1256	I	1397914	1398906	+	993	protein_coding	0	0	0	0	0
VF_1257	I	1398978	1400972	-	1995	protein_coding	1	1	1	1	1
VF_1258	I	1401251	1401661	+	411	protein_coding	0	0	0	0	0
VF_1259	I	1401796	1402248	-	453	protein_coding	0	0	0	0	0
VF_1260	I	1402379	1402939	+	561	protein_coding	0	0	0	0	0
VF_1261	I	1402973	1403353	+	381	protein_coding	0	0	0	0	0
VF_1262	I	1403532	1404107	+	576	protein_coding	0	0	0	0	0
VF_1263	I	1404109	1404795	+	687	protein_coding	0	0	0	0	0
VF_1264	I	1404944	1406380	+	1437	protein_coding	1	1	1	1	1
VF_1265	I	1406520	1406840	+	321	protein_coding	0	0	0	0	0
VF_1266	I	1406883	1408226	-	1344	protein_coding	1	1	1	1	1
VF_1269	I	1409661	1410068	-	408	protein_coding	0	0	0	0	0
VF_1270	I	1410161	1410925	-	765	protein_coding	0	0	0	0	0
VF_1271	I	1411214	1412095	+	882	protein_coding	0	0	0	0	0
VF_1272	I	1412181	1412747	+	567	protein_coding	10	10	9	10	9
VF_1273	I	1412846	1414024	-	1179	protein_coding	0	1	0	0	0
VF_1274	I	1414112	1415479	-	1368	protein_coding	2	3	2	2	2
VF_1275	I	1415695	1418331	-	2637	protein_coding	5	5	5	5	5
VF_1276	I	1418309	1419535	-	1227	protein_coding	0	0	0	0	0
VF_1277	I	1419553	1421346	-	1794	protein_coding	0	0	0	0	0
VF_1278	I	1421443	1421895	+	453	protein_coding	2	2	2	2	2
VF_1279	I	1422001	1422627	+	627	protein_coding	12	12	12	12	12
VF_1280	I	1422645	1424666	+	2022	protein_coding	15	14	14	14	13
VF_1281	I	1424718	1425461	+	744	protein_coding	0	0	0	0	0
VF_1282	I	1425599	1428202	+	2604	protein_coding	11	11	11	11	11
VF_1283	I	1428314	1428538	+	225	protein_coding	0	0	0	0	0
VF_1284	I	1428697	1433535	+	4839	protein_coding	81	78	76	77	76
VF_1285	I	1433805	1434815	+	1011	protein_coding	2	2	2	2	2
VF_1286	I	1434951	1435574	+	624	protein_coding	0	0	0	0	0
VF_1287	I	1436169	1438325	+	2157	protein_coding	5	6	5	5	5
VF_1288	I	1438332	1438574	+	243	protein_coding	2	2	2	1	1
VF_1289	I	1438555	1440465	+	1911	protein_coding	11	12	11	11	11
VF_1290	I	1440474	1442111	+	1638	protein_coding	23	23	23	23	23
VF_1291	I	1442312	1442485	+	174	protein_coding	15	15	15	14	15
VF_1292	I	1442693	1443211	-	519	protein_coding	7	8	7	8	7
VF_1293	I	1443277	1444947	-	1671	protein_coding	3	3	3	3	3
VF_1294	I	1445128	1445574	+	447	protein_coding	0	0	0	0	0
VF_1295	I	1445625	1446179	-	555	protein_coding	0	0	0	0	0
VF_1296	I	1446707	1448785	-	2079	protein_coding	0	0	0	0	0
VF_1297	I	1448795	1449979	-	1185	protein_coding	0	0	0	0	0
VF_1298	I	1450077	1450532	-	456	protein_coding	0	0	0	0	0
VF_1299	I	1450804	1452234	+	1431	protein_coding	13	14	13	13	13
VF_1300	I	1452247	1452858	+	612	protein_coding	18	18	18	18	18
VF_1301	I	1452869	1453054	+	186	protein_coding	3	3	3	3	3
VF_1302	I	1453051	1454022	+	972	protein_coding	19	18	17	17	17
VF_1303	I	1454105	1454584	+	480	protein_coding	2	2	2	2	2
VF_1304	I	1454603	1456981	+	2379	protein_coding	2	3	2	2	2
VF_1306	I	1456974	1457150	+	177	protein_coding	0	0	0	0	0
VF_1307	I	1457140	1457814	+	675	protein_coding	2	2	1	1	1
VF_1308	I	1457910	1458662	+	753	protein_coding	5	5	5	5	5
VF_1310	I	1458813	1459763	+	951	protein_coding	5	6	5	5	5
VF_1311	I	1459898	1460821	+	924	protein_coding	1	1	1	1	1
VF_1312	I	1460893	1461540	-	648	protein_coding	2	2	2	2	2
VF_1313	I	1461542	1462276	-	735	protein_coding	0	1	0	0	0
VF_1314	I	1462285	1463100	-	816	protein_coding	0	1	0	0	0
VF_1315	I	1463414	1464532	+	1119	protein_coding	5	5	5	5	5
VF_1316	I	1464516	1465373	+	858	protein_coding	1	1	1	1	1
VF_1317	I	1465373	1466143	+	771	protein_coding	0	0	0	0	0
VF_1318	I	1466268	1467302	+	1035	protein_coding	3	3	3	3	3
VF_1319	I	1467504	1468547	+	1044	protein_coding	7	8	7	7	7
VF_1320	I	1468630	1469343	-	714	protein_coding	0	1	0	0	0
VF_1321	I	1469501	1470412	+	912	protein_coding	0	1	0	0	0
VF_1322	I	1470652	1471872	+	1221	protein_coding	0	0	0	0	0
VF_1323	I	1471944	1472234	-	291	protein_coding	0	1	1	1	0
VF_1324	I	1472287	1472943	-	657	protein_coding	0	0	0	0	0
VF_1325	I	1473172	1473546	-	375	protein_coding	0	0	0	0	0
VF_1326	I	1473671	1474270	-	600	protein_coding	3	3	3	3	3
VF_1327	I	1474304	1474729	-	426	protein_coding	3	3	3	3	3
VF_1328	I	1474821	1475357	-	537	protein_coding	0	1	0	0	0
VF_1329	I	1475382	1477304	-	1923	protein_coding	0	0	0	0	0
VF_1330	I	1477585	1478916	+	1332	protein_coding	0	0	0	0	0
VF_1331	I	1478966	1479511	-	546	protein_coding	1	1	1	1	1
VF_1332	I	1479603	1480946	-	1344	protein_coding	1	1	1	1	1
VF_1333	I	1481053	1482009	+	957	protein_coding	0	0	0	0	0
VF_1334	I	1482124	1482921	+	798	protein_coding	3	3	3	3	3
VF_1335	I	1482959	1483591	-	633	protein_coding	0	0	0	0	0
VF_1336	I	1483579	1484190	-	612	protein_coding	0	1	0	0	0
VF_1337	I	1484393	1484938	-	546	protein_coding	0	0	0	0	0
VF_1338	I	1485050	1485679	-	630	protein_coding	0	0	0	0	0
VF_1339	I	1485873	1486331	+	459	protein_coding	0	1	0	0	0
VF_1340	I	1486381	1486650	-	270	protein_coding	1	1	1	1	1
VF_1341	I	1486804	1487565	+	762	protein_coding	1	1	1	1	1
VF_1342	I	1487573	1487887	-	315	protein_coding	0	0	0	0	0
VF_1343	I	1487887	1488354	-	468	protein_coding	0	0	0	0	0
VF_1344	I	1488415	1488882	-	468	protein_coding	0	0	0	0	0
VF_1345	I	1488879	1489418	-	540	protein_coding	0	0	0	0	0
VF_1346	I	1489460	1489591	-	132	protein_coding	0	1	0	0	0
VF_1347	I	1489623	1489958	-	336	protein_coding	0	0	0	0	0
VF_1348	I	1490100	1491131	-	1032	protein_coding	0	1	0	0	0
VF_1349	I	1491324	1493066	-	1743	protein_coding	3	4	4	4	3
VF_1350	I	1493478	1495523	+	2046	protein_coding	0	0	0	0	0
VF_1351	I	1495569	1496012	-	444	protein_coding	0	0	0	0	0
VF_1352	I	1496317	1496769	-	453	protein_coding	1	1	1	1	1
VF_2610	I	1496806	1496940	-	135	protein_coding	0	0	0	0	0
VF_1353	I	1497166	1497480	-	315	protein_coding	2	2	2	2	2
VF_1354	I	1497737	1499125	-	1389	protein_coding	3	3	3	3	3
VF_1355	I	1499161	1500426	-	1266	protein_coding	2	2	1	1	1
VF_2611	I	1500595	1500744	-	150	protein_coding	0	0	0	0	0
VF_1356	I	1500781	1501290	-	510	protein_coding	0	0	0	0	0
VF_1358	I	1501875	1502897	-	1023	protein_coding	5	5	5	5	5
VF_1359	I	1502914	1503522	-	609	protein_coding	10	10	12	10	10
VF_1360	I	1503536	1506391	-	2856	protein_coding	39	40	38	38	39
VF_1361	I	1506404	1506601	-	198	protein_coding	1	1	1	1	1
VF_1362	I	1506686	1507288	-	603	protein_coding	3	3	4	3	3
VF_1363	I	1507293	1508993	-	1701	protein_coding	8	9	9	8	8
VF_1364	I	1509173	1509691	-	519	protein_coding	2	2	2	2	2
VF_1365	I	1509672	1510130	-	459	protein_coding	2	2	2	2	2
VF_1366	I	1510278	1511099	+	822	protein_coding	0	0	0	0	0
VF_1367	I	1511244	1513337	-	2094	protein_coding	1	1	1	1	1
VF_1368	I	1513477	1514640	-	1164	protein_coding	0	0	0	0	0
VF_1369	I	1514881	1516914	-	2034	protein_coding	5	5	5	5	5
VF_1370	I	1517042	1517680	-	639	protein_coding	1	1	1	1	1
VF_1371	I	1517692	1518597	-	906	protein_coding	1	1	1	1	1
VF_1372	I	1518607	1519284	-	678	protein_coding	0	0	0	0	0
VF_1373	I	1519488	1520732	-	1245	protein_coding	4	4	4	4	4
VF_1374	I	1520814	1521770	-	957	protein_coding	0	0	0	0	0
VF_1375	I	1521754	1522482	-	729	protein_coding	0	0	0	0	0
VF_1376	I	1522482	1523225	-	744	protein_coding	1	2	1	1	1
VF_1377	I	1523274	1524074	-	801	protein_coding	3	2	2	2	2
VF_1378	I	1524221	1525114	+	894	protein_coding	0	0	0	0	0
VF_1379	I	1525111	1527999	-	2889	protein_coding	2	4	2	2	2
VF_1380	I	1527983	1529140	-	1158	protein_coding	0	0	0	0	0
VF_1381	I	1529281	1529631	-	351	protein_coding	1	1	1	1	1
VF_1382	I	1529694	1530224	-	531	protein_coding	0	0	0	0	0
VF_1383	I	1530369	1532612	-	2244	protein_coding	3	3	3	3	3
VF_1384	I	1532784	1533428	+	645	protein_coding	0	1	0	0	0
VF_1385	I	1533425	1533898	-	474	protein_coding	0	1	0	0	0
VF_1386	I	1533988	1534434	-	447	protein_coding	2	1	1	1	1
VF_2612	I	1534424	1534516	-	93	protein_coding	0	0	0	0	0
VF_2613	I	1534516	1534641	-	126	protein_coding	0	0	0	0	0
VF_1387	I	1534676	1535521	-	846	protein_coding	1	1	1	1	1
VF_1388	I	1535545	1536327	-	783	protein_coding	0	1	0	0	0
VF_1389	I	1536347	1536790	-	444	protein_coding	0	0	0	0	0
VF_1390	I	1536976	1538667	+	1692	protein_coding	3	3	1	1	1
VF_1391	I	1538713	1539564	-	852	protein_coding	0	0	0	0	0
VF_1392	I	1539743	1540231	-	489	protein_coding	0	0	0	0	0
VF_2614	I	1540377	1540772	-	396	protein_coding	0	0	0	0	0
VF_1393	I	1540873	1541331	-	459	protein_coding	1	1	1	1	1
VF_1394	I	1541440	1542996	-	1557	protein_coding	1	1	1	1	1
VF_1395	I	1543338	1543724	+	387	protein_coding	1	0	0	0	0
VF_1396	I	1543763	1544419	+	657	protein_coding	2	2	2	2	2
VF_1397	I	1544438	1545802	+	1365	protein_coding	4	2	1	1	1
VF_1398	I	1545822	1547099	-	1278	protein_coding	1	2	1	1	1
VF_1399	I	1547120	1547851	-	732	protein_coding	1	2	1	0	1
VF_2615	I	1548082	1548264	+	183	protein_coding	0	0	0	0	0
VF_1400	I	1548509	1550551	-	2043	protein_coding	0	0	0	0	0
VF_1401	I	1550548	1551975	-	1428	protein_coding	0	0	0	0	0
VF_1402	I	1552257	1553078	+	822	protein_coding	15	14	13	14	13
VF_1403	I	1553082	1553780	+	699	protein_coding	1	1	1	1	1
VF_1404	I	1553794	1554501	+	708	protein_coding	1	1	1	1	1
VF_1405	I	1554479	1555063	+	585	protein_coding	1	1	1	1	1
VF_1406	I	1555060	1556841	+	1782	protein_coding	4	4	4	4	4
VF_1407	I	1556979	1557311	+	333	protein_coding	0	0	0	0	0
VF_1408	I	1557444	1558355	-	912	protein_coding	2	2	3	2	2
VF_1409	I	1558481	1559224	-	744	protein_coding	0	0	0	0	0
VF_2616	I	1559316	1560119	+	804	protein_coding	0	0	0	0	0
VF_1410	I	1560193	1561785	-	1593	protein_coding	4	4	4	4	4
VF_1411	I	1562083	1562622	+	540	protein_coding	1	0	0	1	0
VF_1412	I	1562691	1563026	-	336	protein_coding	0	0	0	0	0
VF_1413	I	1563283	1564149	+	867	protein_coding	0	1	0	0	0
VF_2617	I	1564385	1564588	+	204	protein_coding	0	0	0	0	0
VF_1414	I	1564595	1565203	-	609	protein_coding	1	1	1	1	1
VF_1415	I	1565462	1566844	+	1383	protein_coding	0	0	0	0	0
VF_1416	I	1566928	1567932	-	1005	protein_coding	0	2	0	0	0
VF_1417	I	1567986	1569302	-	1317	protein_coding	1	1	1	1	1
VF_1418	I	1569504	1570298	+	795	protein_coding	0	0	0	0	0
VF_1419	I	1570372	1571286	-	915	protein_coding	1	1	1	1	1
VF_1420	I	1571365	1572675	-	1311	protein_coding	1	0	0	0	0
VF_1421	I	1572675	1574372	-	1698	protein_coding	0	0	0	0	0
VF_1422	I	1574365	1575435	-	1071	protein_coding	0	0	0	0	0
VF_1423	I	1575425	1575964	-	540	protein_coding	0	0	0	0	0
VF_1424	I	1575961	1576899	-	939	protein_coding	1	1	1	1	1
VF_1425	I	1576908	1577921	-	1014	protein_coding	1	1	1	1	1
VF_1426	I	1578002	1580278	-	2277	protein_coding	0	1	0	0	0
VF_1427	I	1580479	1582026	-	1548	protein_coding	7	7	7	7	7
VF_1428	I	1582251	1583801	+	1551	protein_coding	1	1	1	1	1
VF_1429	I	1583870	1584775	+	906	protein_coding	0	0	0	0	0
VF_1430	I	1584956	1586527	+	1572	protein_coding	1	1	1	1	1
VF_2618	I	1586590	1586865	-	276	protein_coding	1	2	1	1	1
VF_1431	I	1586873	1587217	-	345	protein_coding	0	0	0	0	0
VF_1432	I	1587437	1587721	+	285	protein_coding	0	0	0	0	0
VF_1433	I	1587721	1588161	+	441	protein_coding	1	1	1	1	1
VF_1434	I	1588158	1588355	+	198	protein_coding	0	1	0	0	0
VF_1435	I	1588566	1588910	-	345	protein_coding	2	2	2	2	2
VF_1436	I	1589020	1589472	-	453	protein_coding	1	1	1	1	1
VF_2619	I	1589528	1589689	-	162	protein_coding	0	0	0	0	0
VF_1437	I	1589854	1590459	+	606	protein_coding	3	3	3	3	3
VF_1438	I	1590537	1590989	-	453	protein_coding	0	0	0	0	0
VF_1439	I	1591089	1592354	-	1266	protein_coding	1	1	1	1	1
VF_1440	I	1592494	1592913	-	420	protein_coding	0	0	0	0	0
VF_1441	I	1592946	1593524	-	579	protein_coding	0	0	0	0	0
VF_1442	I	1593832	1594167	+	336	protein_coding	0	0	0	0	0
VF_1443	I	1594247	1594528	-	282	protein_coding	0	1	0	0	0
VF_1444	I	1594841	1595260	+	420	protein_coding	1	1	1	1	1
VF_1445	I	1595273	1596787	+	1515	protein_coding	6	7	6	6	6
VF_1446	I	1596784	1597770	+	987	protein_coding	3	4	3	3	3
VF_1447	I	1597902	1598780	+	879	protein_coding	21	22	21	21	21
VF_1448	I	1598972	1599889	+	918	protein_coding	2	2	2	2	2
VF_1449	I	1599955	1600962	+	1008	protein_coding	3	3	3	3	3
VF_1450	I	1601052	1601909	-	858	protein_coding	0	1	0	0	0
VF_1451	I	1602221	1604890	+	2670	protein_coding	25	24	24	25	24
VF_1452	I	1604946	1606415	-	1470	protein_coding	0	0	0	0	0
VF_1453	I	1606568	1607314	-	747	protein_coding	0	0	0	0	0
VF_2620	I	1607389	1607547	-	159	protein_coding	0	0	0	0	0
VF_1454	I	1608051	1609433	+	1383	protein_coding	0	0	0	0	0
VF_2621	I	1609654	1609758	-	105	protein_coding	0	0	0	0	0
VF_1455	I	1609798	1611483	+	1686	protein_coding	0	0	0	0	0
VF_1456	I	1611567	1612196	-	630	protein_coding	0	0	0	0	0
VF_2622	I	1612418	1612549	+	132	protein_coding	0	0	0	0	0
VF_1457	I	1612714	1614198	+	1485	protein_coding	6	7	6	6	6
VF_1458	I	1614411	1615541	+	1131	protein_coding	1	2	1	1	1
VF_1459	I	1615544	1615921	+	378	protein_coding	0	0	0	0	0
VF_1460	I	1615926	1616771	-	846	protein_coding	0	1	0	0	0
VF_1461	I	1617191	1619206	-	2016	protein_coding	6	6	6	5	6
VF_1462	I	1619203	1619667	-	465	protein_coding	0	0	0	0	0
VF_1463	I	1619664	1620788	-	1125	protein_coding	0	0	0	0	0
VF_1464	I	1621074	1622471	+	1398	protein_coding	0	1	0	0	0
VF_1465	I	1622583	1623986	+	1404	protein_coding	0	0	0	0	0
VF_1466	I	1624259	1624681	+	423	protein_coding	5	5	5	5	5
VF_1467	I	1624805	1626703	+	1899	protein_coding	8	9	8	8	8
VF_1468	I	1626802	1627437	-	636	protein_coding	0	0	0	0	0
VF_1469	I	1627697	1627960	+	264	protein_coding	0	0	0	0	0
VF_1470	I	1627960	1629279	+	1320	protein_coding	0	0	0	0	0
VF_1471	I	1629688	1631259	-	1572	protein_coding	1	1	1	1	1
VF_1472	I	1631297	1631482	-	186	protein_coding	0	0	0	0	0
VF_1473	I	1631647	1631922	+	276	protein_coding	0	0	0	0	0
VF_1474	I	1631924	1632475	+	552	protein_coding	0	1	0	0	0
VF_1475	I	1632426	1633325	-	900	protein_coding	0	0	0	0	0
VF_1476	I	1633456	1635141	+	1686	protein_coding	1	1	1	1	1
VF_1477	I	1635301	1636287	+	987	protein_coding	1	1	1	1	1
VF_1478	I	1636424	1636594	+	171	protein_coding	0	0	0	0	0
VF_1479	I	1636658	1637344	-	687	protein_coding	0	0	0	0	0
VF_1480	I	1637638	1638210	-	573	protein_coding	9	10	9	10	9
VF_1481	I	1638591	1640501	+	1911	protein_coding	1	2	1	1	1
VF_1482	I	1640693	1642117	+	1425	protein_coding	0	0	0	0	0
VF_1483	I	1642114	1642464	+	351	protein_coding	1	1	1	1	1
VF_1484	I	1642464	1643138	+	675	protein_coding	0	0	0	0	0
VF_1485	I	1643290	1644183	+	894	protein_coding	5	5	4	5	4
VF_1486	I	1644266	1645429	-	1164	protein_coding	1	2	2	2	1
VF_1487	I	1645646	1646821	+	1176	protein_coding	0	1	0	0	0
VF_1488	I	1647001	1648200	+	1200	protein_coding	5	5	5	4	5
VF_1489	I	1648265	1649458	-	1194	protein_coding	0	0	0	0	0
VF_1490	I	1649491	1650465	-	975	protein_coding	3	4	3	3	3
VF_1491	I	1650733	1651512	+	780	protein_coding	3	3	3	3	3
VF_1492	I	1651575	1652333	-	759	protein_coding	0	0	0	0	0
VF_1493	I	1652557	1652940	+	384	protein_coding	0	0	0	0	0
VF_1494	I	1652971	1653357	-	387	protein_coding	1	1	1	1	1
VF_1495	I	1653610	1655292	-	1683	protein_coding	5	5	5	5	5
VF_1496	I	1655358	1655645	-	288	protein_coding	0	0	0	0	0
VF_1497	I	1655685	1656431	-	747	protein_coding	0	0	0	0	0
VF_1498	I	1656608	1657711	+	1104	protein_coding	2	1	1	1	1
VF_1499	I	1657827	1658300	-	474	protein_coding	7	7	7	7	7
VF_1500	I	1658410	1662249	-	3840	protein_coding	7	10	7	7	7
VF_1501	I	1662488	1662814	+	327	protein_coding	2	1	1	1	1
VF_1502	I	1662846	1663118	-	273	protein_coding	0	0	0	0	0
VF_1503	I	1663205	1664608	+	1404	protein_coding	1	1	1	1	1
VF_1504	I	1664907	1666868	+	1962	protein_coding	0	0	0	0	0
VF_1505	I	1667032	1668222	+	1191	protein_coding	2	3	2	2	2
VF_1506	I	1668323	1680238	-	11916	protein_coding	21	23	20	20	21
VF_1507	I	1680460	1680810	+	351	protein_coding	3	3	3	3	3
VF_1508	I	1680886	1682346	-	1461	protein_coding	0	1	0	0	0
VF_1509	I	1682357	1683493	-	1137	protein_coding	0	0	0	0	0
VF_1510	I	1683687	1684586	+	900	protein_coding	0	0	0	0	0
VF_1511	I	1684618	1686522	-	1905	protein_coding	6	6	6	6	6
VF_1512	I	1686716	1687357	-	642	protein_coding	4	4	4	4	4
VF_1513	I	1687602	1688972	+	1371	protein_coding	0	0	0	0	0
VF_1514	I	1689343	1689873	-	531	protein_coding	3	4	3	3	3
VF_1515	I	1689964	1691412	-	1449	protein_coding	0	1	0	0	0
VF_1516	I	1691728	1692360	+	633	protein_coding	0	0	0	0	0
VF_1517	I	1692360	1694180	+	1821	protein_coding	5	3	4	3	3
VF_1518	I	1694369	1697185	+	2817	protein_coding	1	3	1	1	1
VF_2623	I	1697346	1697648	+	303	protein_coding	2	2	2	2	2
VF_1519	I	1697712	1698185	-	474	protein_coding	1	1	1	1	1
VF_1520	I	1698402	1699553	+	1152	protein_coding	3	3	3	3	3
VF_1521	I	1699689	1700447	-	759	protein_coding	17	18	16	16	17
VF_1522	I	1700678	1702993	-	2316	protein_coding	0	0	0	0	0
VF_1523	I	1703140	1703556	-	417	protein_coding	1	2	1	1	1
VF_1524	I	1703685	1705277	-	1593	protein_coding	1	1	1	1	1
VF_1525	I	1705434	1708466	-	3033	protein_coding	2	1	1	2	1
VF_1526	I	1708648	1709337	+	690	protein_coding	2	2	2	2	2
VF_1527	I	1709434	1710495	-	1062	protein_coding	3	2	2	2	2
VF_1528	I	1710834	1711523	+	690	protein_coding	0	0	0	0	0
VF_1529	I	1711637	1711819	+	183	protein_coding	0	0	0	0	0
VF_1530	I	1711803	1712498	-	696	protein_coding	1	1	1	1	1
VF_1531	I	1712507	1713448	-	942	protein_coding	2	3	2	1	2
VF_1532	I	1713837	1714865	+	1029	protein_coding	0	0	0	0	0
VF_1533	I	1714956	1716122	+	1167	protein_coding	1	1	1	1	1
VF_1534	I	1716125	1717222	+	1098	protein_coding	0	1	0	0	0
VF_1535	I	1717250	1717999	+	750	protein_coding	0	0	0	0	0
VF_1536	I	1718218	1718880	+	663	protein_coding	19	16	19	16	16
VF_1537	I	1718973	1719998	-	1026	protein_coding	0	0	0	0	0
VF_1538	I	1720237	1722591	+	2355	protein_coding	0	1	0	0	0
VF_1539	I	1722593	1723468	+	876	protein_coding	0	0	0	0	0
VF_1540	I	1723607	1724302	+	696	protein_coding	0	0	0	0	0
VF_1541	I	1724369	1725841	-	1473	protein_coding	1	1	1	1	1
VF_1542	I	1725849	1726325	-	477	protein_coding	0	0	0	0	0
VF_1543	I	1726441	1727784	-	1344	protein_coding	1	1	0	0	0
VF_1544	I	1728185	1728859	+	675	protein_coding	1	1	1	1	1
VF_1545	I	1728856	1729737	-	882	protein_coding	0	0	0	0	0
VF_1546	I	1730066	1731367	+	1302	protein_coding	0	0	0	0	0
VF_1547	I	1731409	1732119	+	711	protein_coding	0	0	0	0	0
VF_1548	I	1732116	1732565	-	450	protein_coding	0	0	0	0	0
VF_1549	I	1732565	1733092	-	528	protein_coding	0	0	0	0	0
VF_1550	I	1733089	1734975	-	1887	protein_coding	0	0	0	0	0
VF_1551	I	1735050	1736006	-	957	protein_coding	2	2	2	2	2
VF_1552	I	1736008	1736694	-	687	protein_coding	2	2	2	2	2
VF_1553	I	1736696	1737289	-	594	protein_coding	1	1	1	1	1
VF_1554	I	1737759	1739195	+	1437	protein_coding	6	6	6	6	6
VF_1555	I	1739289	1739936	-	648	protein_coding	1	2	2	2	1
VF_2624	I	1739933	1740007	-	75	protein_coding	0	0	0	0	0
VF_1556	I	1740086	1740859	-	774	protein_coding	2	2	2	2	2
VF_1557	I	1740955	1743297	-	2343	protein_coding	0	1	0	0	0
VF_1558	I	1743452	1745140	+	1689	protein_coding	5	4	4	4	4
VF_1559	I	1745251	1745583	+	333	protein_coding	0	1	0	0	0
VF_1560	I	1745610	1746287	+	678	protein_coding	0	0	0	0	0
VF_1561	I	1746343	1747674	-	1332	protein_coding	0	0	0	0	0
VF_1562	I	1747971	1749311	-	1341	protein_coding	1	1	1	1	1
VF_1563	I	1749451	1749819	+	369	protein_coding	0	0	0	0	0
VF_1564	I	1749850	1750692	-	843	protein_coding	0	0	0	0	0
VF_1565	I	1750682	1752391	-	1710	protein_coding	1	1	1	1	1
VF_1566	I	1752395	1752946	-	552	protein_coding	0	0	0	0	0
VF_1567	I	1753103	1755271	-	2169	protein_coding	1	0	0	0	0
VF_1568	I	1756420	1757364	-	945	protein_coding	1	1	1	1	1
VF_1569	I	1757477	1758922	-	1446	protein_coding	10	11	10	10	10
VF_1570	I	1759102	1759800	-	699	protein_coding	2	2	2	2	2
VF_1571	I	1760038	1760685	+	648	protein_coding	2	2	2	2	2
VF_1572	I	1760966	1761979	+	1014	protein_coding	3	3	3	3	3
VF_1573	I	1762470	1763057	+	588	protein_coding	1	1	1	1	1
VF_1574	I	1763136	1763873	-	738	protein_coding	1	2	1	2	1
VF_1575	I	1763981	1764283	+	303	protein_coding	0	0	0	0	0
VF_1576	I	1764352	1764807	-	456	protein_coding	1	1	1	1	1
VF_1577	I	1765088	1765951	+	864	protein_coding	1	1	1	1	1
VF_1578	I	1766014	1766481	-	468	protein_coding	0	0	0	0	0
VF_1579	I	1766601	1767665	+	1065	protein_coding	0	0	0	0	0
VF_1580	I	1767795	1768478	+	684	protein_coding	1	1	1	1	1
VF_1581	I	1768555	1771665	-	3111	protein_coding	1	2	1	1	1
VF_1582	I	1771668	1772714	-	1047	protein_coding	2	1	1	1	1
VF_1583	I	1774258	1775064	+	807	protein_coding	5	6	5	5	5
VF_1584	I	1775139	1775789	+	651	protein_coding	4	3	4	4	3
VF_1585	I	1776121	1776798	-	678	protein_coding	1	1	1	1	1
VF_1586	I	1776801	1777541	-	741	protein_coding	0	0	0	0	0
VF_1587	I	1777668	1778444	-	777	protein_coding	4	5	4	4	4
VF_1588	I	1778518	1779288	-	771	protein_coding	2	2	2	2	2
VF_1589	I	1779904	1781412	+	1509	protein_coding	2	3	2	1	1
VF_1590	I	1781699	1783975	+	2277	protein_coding	210	200	201	203	198
VF_1591	I	1784138	1784875	+	738	protein_coding	2	2	2	2	2
VF_1592	I	1784905	1786089	+	1185	protein_coding	0	0	0	0	0
VF_1593	I	1786194	1787189	-	996	protein_coding	0	0	0	0	0
VF_1594	I	1787189	1788154	-	966	protein_coding	2	2	1	1	1
VF_1595	I	1788205	1789107	-	903	protein_coding	1	1	1	1	1
VF_1596	I	1789122	1790042	-	921	protein_coding	1	1	1	1	1
VF_1597	I	1790148	1791812	-	1665	protein_coding	16	17	17	18	16
VF_1598	I	1792428	1794965	+	2538	protein_coding	3	2	2	2	2
VF_1599	I	1795052	1795630	-	579	protein_coding	2	2	2	2	2
VF_1600	I	1795712	1797097	-	1386	protein_coding	3	3	3	3	3
VF_1601	I	1797246	1797743	+	498	protein_coding	5	3	5	4	3
VF_1602	I	1797804	1798529	+	726	protein_coding	0	0	0	0	0
VF_1603	I	1798643	1799845	+	1203	protein_coding	0	0	0	0	0
VF_1604	I	1799858	1800256	+	399	protein_coding	0	0	0	0	0
VF_1605	I	1800318	1801742	-	1425	protein_coding	1	1	1	1	1
VF_1606	I	1802048	1803502	+	1455	protein_coding	0	1	0	0	0
VF_1607	I	1803595	1804248	-	654	protein_coding	2	2	2	2	2
VF_1608	I	1804403	1805647	+	1245	protein_coding	2	2	1	1	1
VF_1609	I	1805658	1806407	+	750	protein_coding	1	1	1	1	1
VF_1610	I	1806665	1807486	+	822	protein_coding	0	0	0	0	0
VF_1611	I	1807562	1808488	+	927	protein_coding	0	1	0	0	0
VF_1612	I	1808493	1809350	+	858	protein_coding	0	0	0	0	0
VF_1613	I	1809415	1810164	+	750	protein_coding	0	0	0	0	0
VF_1614	I	1810289	1811116	-	828	protein_coding	0	0	0	0	0
VF_1615	I	1811345	1811977	+	633	protein_coding	1	1	1	1	1
VF_1616	I	1812069	1812698	+	630	protein_coding	0	0	0	0	0
VF_1617	I	1812723	1813118	+	396	protein_coding	1	1	1	1	1
VF_1618	I	1813333	1814973	-	1641	protein_coding	2	2	2	2	2
VF_1619	I	1815107	1818025	-	2919	protein_coding	2	2	2	2	2
VF_1620	I	1818057	1819055	+	999	protein_coding	0	0	0	0	0
VF_1621	I	1819152	1819607	+	456	protein_coding	1	1	1	1	1
VF_1622	I	1819660	1821723	-	2064	protein_coding	2	3	2	2	2
VF_1623	I	1821916	1824099	+	2184	protein_coding	0	0	0	0	0
VF_1624	I	1824229	1824726	+	498	protein_coding	1	1	1	1	1
VF_1625	I	1825722	1826276	-	555	protein_coding	0	0	0	0	0
VF_1626	I	1826322	1828148	-	1827	protein_coding	2	2	2	2	2
VF_1627	I	1828148	1828792	-	645	protein_coding	8	10	9	10	8
VF_1628	I	1828969	1831314	-	2346	protein_coding	0	0	0	0	0
VF_1629	I	1831343	1832119	-	777	protein_coding	0	1	0	0	0
VF_1630	I	1832228	1833814	-	1587	protein_coding	0	0	0	0	0
VF_1631	I	1834206	1834727	+	522	protein_coding	19	18	18	19	18
VF_1632	I	1835004	1835822	-	819	protein_coding	0	0	0	0	0
VF_1633	I	1835905	1836747	-	843	protein_coding	0	0	0	0	0
VF_1634	I	1837194	1838786	+	1593	protein_coding	3	3	3	3	3
VF_1635	I	1838855	1839364	+	510	protein_coding	2	2	2	2	2
VF_1636	I	1839436	1840050	-	615	protein_coding	0	0	0	0	0
VF_1637	I	1840152	1840709	+	558	protein_coding	1	1	1	1	1
VF_1638	I	1840761	1841708	+	948	protein_coding	1	1	1	1	1
VF_1639	I	1841751	1843223	-	1473	protein_coding	0	0	0	0	0
VF_1640	I	1843348	1844184	-	837	protein_coding	2	2	2	2	2
VF_1641	I	1844249	1846219	-	1971	protein_coding	3	3	3	3	3
VF_1642	I	1846273	1848276	-	2004	protein_coding	1	1	1	1	1
VF_1643	I	1848495	1850351	+	1857	protein_coding	3	2	3	3	2
VF_1644	I	1850444	1851457	+	1014	protein_coding	10	9	9	8	9
VF_1645	I	1851538	1852653	-	1116	protein_coding	5	6	5	6	5
VF_1646	I	1853278	1854714	+	1437	protein_coding	4	3	3	3	3
VF_1647	I	1854982	1856172	-	1191	protein_coding	1	2	2	2	1
VF_1648	I	1856313	1857371	-	1059	protein_coding	3	4	4	3	3
VF_1649	I	1857410	1857637	+	228	protein_coding	6	5	5	6	5
VF_1650	I	1857657	1859465	+	1809	protein_coding	2	2	2	2	2
VF_1651	I	1860145	1860852	+	708	protein_coding	2	2	2	2	2
VF_1652	I	1861952	1863838	+	1887	protein_coding	0	0	0	0	0
VF_1653	I	1863909	1864724	-	816	protein_coding	0	0	0	0	0
VF_1654	I	1864805	1865305	-	501	protein_coding	0	0	0	0	0
VF_1655	I	1865581	1867980	+	2400	protein_coding	1	1	1	1	1
VF_1656	I	1867982	1868863	+	882	protein_coding	0	0	0	0	0
VF_1657	I	1868925	1869764	-	840	protein_coding	1	2	1	1	1
VF_1658	I	1869968	1870660	+	693	protein_coding	0	0	0	0	0
VF_1659	I	1870649	1870948	-	300	protein_coding	0	0	0	0	0
VF_1660	I	1870948	1871388	-	441	protein_coding	0	0	0	0	0
VF_1661	I	1871511	1871762	+	252	protein_coding	0	0	0	0	0
VF_1662	I	1871784	1872014	-	231	protein_coding	0	0	0	0	0
VF_1663	I	1872161	1873054	-	894	protein_coding	7	8	8	8	7
VF_1664	I	1873277	1873876	+	600	protein_coding	0	0	0	0	0
VF_1665	I	1873906	1875774	+	1869	protein_coding	1	1	1	1	1
VF_1666	I	1875754	1877154	-	1401	protein_coding	3	2	2	2	2
VF_1667	I	1877142	1878116	-	975	protein_coding	1	1	1	1	1
VF_1669	I	1878192	1879073	-	882	protein_coding	5	7	9	8	5
VF_1670	I	1879064	1879858	-	795	protein_coding	2	2	2	2	2
VF_1671	I	1879842	1881575	-	1734	protein_coding	2	3	2	2	2
VF_1672	I	1881572	1882894	-	1323	protein_coding	4	4	4	4	4
VF_1673	I	1883278	1884492	+	1215	protein_coding	1	1	1	1	1
VF_1674	I	1884550	1886292	-	1743	protein_coding	1	0	0	0	0
VF_2625	I	1886473	1886655	+	183	protein_coding	0	0	0	0	0
VF_1675	I	1886675	1887208	-	534	protein_coding	0	0	0	0	0
VF_1676	I	1887319	1887882	+	564	protein_coding	1	1	1	1	0
VF_1677	I	1887879	1888763	-	885	protein_coding	0	0	0	0	0
VF_1678	I	1888956	1890104	+	1149	protein_coding	10	10	10	9	10
VF_1679	I	1890164	1891468	-	1305	protein_coding	1	1	1	1	1
VF_1680	I	1891647	1892519	-	873	protein_coding	0	0	0	0	0
VF_1681	I	1892614	1894062	-	1449	protein_coding	0	0	0	0	0
VF_1682	I	1894248	1895594	+	1347	protein_coding	2	2	2	2	2
VF_1683	I	1895655	1896278	-	624	protein_coding	0	0	0	0	0
VF_1684	I	1896292	1896855	+	564	protein_coding	0	0	0	0	0
VF_1685	I	1896827	1897429	-	603	protein_coding	1	2	1	2	1
VF_1686	I	1897531	1897866	-	336	protein_coding	13	13	13	13	13
VF_1687	I	1897972	1900098	-	2127	protein_coding	6	7	6	6	6
VF_1688	I	1900202	1900747	-	546	protein_coding	5	5	5	5	5
VF_2626	I	1900854	1901096	+	243	protein_coding	0	0	0	0	0
VF_2627	I	1901118	1901273	+	156	protein_coding	0	0	0	0	0
VF_1689	I	1901307	1902413	-	1107	protein_coding	0	0	0	0	0
VF_1690	I	1902656	1903531	+	876	protein_coding	1	1	1	1	1
VF_1691	I	1903587	1905101	-	1515	protein_coding	3	3	3	3	3
VF_1692	I	1905136	1905627	-	492	protein_coding	0	0	0	0	0
VF_1693	I	1905689	1906246	-	558	protein_coding	3	1	1	1	1
VF_1694	I	1906256	1907536	-	1281	protein_coding	3	4	4	4	3
VF_1695	I	1907637	1908521	-	885	protein_coding	6	8	7	8	6
VF_2628	I	1908508	1908681	-	174	protein_coding	0	0	0	0	0
VF_1696	I	1908674	1909462	-	789	protein_coding	1	1	1	1	1
VF_1697	I	1909549	1913670	-	4122	protein_coding	13	13	13	13	13
VF_1698	I	1913861	1914874	-	1014	protein_coding	11	12	12	11	10
VF_1699	I	1914874	1916004	-	1131	protein_coding	2	2	2	2	2
VF_1700	I	1916165	1917376	-	1212	protein_coding	43	45	46	44	43
VF_1701	I	1917497	1919539	+	2043	protein_coding	1	0	0	0	0
VF_1702	I	1919668	1920645	-	978	protein_coding	4	4	4	4	4
VF_1703	I	1920672	1920932	-	261	protein_coding	1	1	1	1	1
VF_1704	I	1921117	1921782	+	666	protein_coding	2	2	2	2	2
VF_1705	I	1921808	1922620	+	813	protein_coding	6	6	6	6	6
VF_1706	I	1922623	1922886	+	264	protein_coding	1	1	1	1	1
VF_1707	I	1922957	1924078	-	1122	protein_coding	0	1	0	0	0
VF_1708	I	1924207	1925889	-	1683	protein_coding	6	6	6	6	6
VF_1709	I	1926075	1926944	-	870	protein_coding	0	0	0	0	0
VF_1710	I	1926951	1927502	-	552	protein_coding	0	1	0	0	0
VF_1711	I	1927574	1927873	-	300	protein_coding	1	1	1	1	1
VF_1712	I	1927933	1928634	-	702	protein_coding	1	2	2	2	1
VF_1713	I	1928642	1930600	-	1959	protein_coding	0	0	0	0	0
VF_1714	I	1930975	1931670	+	696	protein_coding	0	1	0	0	0
VF_1715	I	1931728	1932525	-	798	protein_coding	1	1	1	1	1
VF_1716	I	1932690	1933505	-	816	protein_coding	0	1	0	0	0
VF_1717	I	1933564	1934457	+	894	protein_coding	0	0	0	0	0
VF_1718	I	1934522	1935694	-	1173	protein_coding	1	1	1	1	1
VF_1719	I	1935817	1937394	-	1578	protein_coding	3	3	3	3	3
VF_1720	I	1937643	1938665	+	1023	protein_coding	1	1	1	1	1
VF_2629	I	1938784	1938942	+	159	protein_coding	0	0	0	0	0
VF_1721	I	1939006	1941330	-	2325	protein_coding	0	0	0	0	0
VF_1722	I	1941551	1942462	+	912	protein_coding	0	0	0	0	0
VF_2630	I	1942449	1942643	-	195	protein_coding	8	8	8	8	8
VF_1723	I	1942711	1943418	-	708	protein_coding	0	0	0	0	0
VF_1724	I	1943749	1945119	+	1371	protein_coding	6	4	4	4	4
VF_1725	I	1945318	1946850	+	1533	protein_coding	0	0	0	0	0
VF_1726	I	1947242	1949611	+	2370	protein_coding	0	2	0	0	0
VF_1727	I	1949743	1951023	-	1281	protein_coding	9	9	9	9	9
VF_1728	I	1951301	1952071	+	771	protein_coding	8	8	8	8	8
VF_2631	I	1952137	1952226	-	90	protein_coding	1	0	0	0	0
VF_1729	I	1952421	1953002	+	582	protein_coding	0	0	0	0	0
VF_1730	I	1953374	1954840	+	1467	protein_coding	3	4	3	3	3
VF_2632	I	1954842	1954937	+	96	protein_coding	0	0	0	0	0
VF_1731	I	1955033	1955662	+	630	protein_coding	0	0	0	0	0
VF_1732	I	1955709	1957136	-	1428	protein_coding	13	14	13	13	13
VF_1733	I	1957586	1958356	-	771	protein_coding	1	1	1	1	1
VF_1734	I	1958346	1959152	-	807	protein_coding	0	0	0	0	0
VF_1735	I	1959321	1959953	-	633	protein_coding	0	0	0	0	0
VF_1736	I	1959956	1960861	-	906	protein_coding	1	1	1	1	1
VF_1737	I	1960920	1961726	-	807	protein_coding	0	0	0	0	0
VF_1738	I	1961839	1963083	-	1245	protein_coding	25	28	25	25	25
VF_1739	I	1963175	1963408	-	234	protein_coding	64	65	67	66	63
VF_1740	I	1963578	1964315	-	738	protein_coding	46	46	46	46	46
VF_1741	I	1964332	1965246	-	915	protein_coding	14	14	14	14	14
VF_1742	I	1965323	1966276	-	954	protein_coding	6	6	6	6	6
VF_1743	I	1966282	1967307	-	1026	protein_coding	4	3	3	3	3
VF_1744	I	1967318	1967488	-	171	protein_coding	5	5	6	5	5
VF_1745	I	1967505	1968026	-	522	protein_coding	101	107	107	107	101
VF_1746	I	1968161	1968742	+	582	protein_coding	2	2	2	2	2
VF_1747	I	1968822	1969769	-	948	protein_coding	5	5	5	6	5
VF_1748	I	1970213	1973197	+	2985	protein_coding	44	39	42	39	38
VF_1749	I	1973374	1974921	+	1548	protein_coding	0	1	0	0	0
VF_1750	I	1975022	1975627	+	606	protein_coding	1	1	1	1	1
VF_1751	I	1975699	1977834	-	2136	protein_coding	8	9	8	8	8
VF_1752	I	1978009	1978656	-	648	protein_coding	4	4	5	5	4
VF_1753	I	1978761	1979828	-	1068	protein_coding	1	1	1	1	1
VF_1754	I	1979961	1982021	+	2061	protein_coding	14	14	14	14	14
VF_1755	I	1982146	1982850	-	705	protein_coding	1	2	1	1	1
VF_1756	I	1982962	1984131	-	1170	protein_coding	0	0	0	0	0
VF_1757	I	1984139	1984405	-	267	protein_coding	1	1	1	1	1
VF_1758	I	1984560	1984841	-	282	protein_coding	61	64	65	66	61
VF_1759	I	1984902	1986575	-	1674	protein_coding	674	711	712	703	670
VF_1760	I	1986671	1987345	-	675	protein_coding	20	21	20	21	20
VF_1761	I	1987504	1988784	-	1281	protein_coding	1	1	1	1	1
VF_1762	I	1988971	1989690	+	720	protein_coding	0	0	0	0	0
VF_1763	I	1989687	1990379	+	693	protein_coding	0	0	0	0	0
VF_1764	I	1990469	1990687	+	219	protein_coding	4	4	4	4	4
VF_1765	I	1990810	1993062	-	2253	protein_coding	19	20	19	20	19
VF_1766	I	1993105	1993425	-	321	protein_coding	1	1	1	1	1
VF_1767	I	1993824	1994045	+	222	protein_coding	4	3	3	3	3
VF_1768	I	1994155	1994697	+	543	protein_coding	0	0	0	0	0
VF_1769	I	1994750	1996207	-	1458	protein_coding	2	2	2	2	2
VF_1770	I	1996663	1997520	+	858	protein_coding	2	2	2	2	2
VF_1771	I	1997706	1999640	+	1935	protein_coding	4	4	4	4	4
VF_1773	I	1999771	2001042	+	1272	protein_coding	2	2	2	2	2
VF_1774	I	2001053	2002570	+	1518	protein_coding	0	1	0	0	0
VF_1775	I	2002651	2004879	-	2229	protein_coding	27	27	26	26	26
VF_1776	I	2005084	2005704	+	621	protein_coding	0	0	0	0	0
VF_2633	I	2005807	2005980	+	174	protein_coding	0	0	0	0	0
VF_1777	I	2006073	2006345	-	273	protein_coding	1	1	1	1	1
VF_1778	I	2006633	2008252	+	1620	protein_coding	0	0	0	0	0
VF_1779	I	2008278	2008613	-	336	protein_coding	0	0	0	0	0
VF_1780	I	2008659	2009432	-	774	protein_coding	0	0	0	0	0
VF_1781	I	2009446	2010594	-	1149	protein_coding	1	1	1	1	1
VF_1782	I	2010606	2012096	-	1491	protein_coding	0	0	0	0	0
VF_1783	I	2012284	2013822	+	1539	protein_coding	0	0	0	0	0
VF_1784	I	2013939	2015063	+	1125	protein_coding	3	3	3	3	3
VF_1785	I	2015075	2015692	+	618	protein_coding	3	3	3	3	3
VF_1786	I	2015762	2017132	+	1371	protein_coding	11	10	10	10	10
VF_1787	I	2017200	2018054	-	855	protein_coding	0	0	0	0	0
VF_2634	I	2018161	2018415	+	255	protein_coding	0	0	0	0	0
VF_1788	I	2018481	2018909	-	429	protein_coding	4	4	4	4	4
VF_1789	I	2019150	2021243	+	2094	protein_coding	0	0	1	1	0
VF_1790	I	2021369	2022565	+	1197	protein_coding	1	1	1	1	1
VF_1791	I	2022653	2023540	-	888	protein_coding	2	2	3	3	2
VF_1792	I	2023567	2024037	-	471	protein_coding	2	1	1	1	1
VF_1793	I	2024546	2026294	+	1749	protein_coding	2	2	2	2	2
VF_1794	I	2026398	2026898	+	501	protein_coding	4	4	4	4	4
VF_1795	I	2027090	2028139	-	1050	protein_coding	2	3	3	2	2
VF_1796	I	2028636	2029445	+	810	protein_coding	1	2	1	1	1
VF_1797	I	2029697	2030308	+	612	protein_coding	0	0	0	0	0
VF_1798	I	2030291	2031697	-	1407	protein_coding	0	0	0	0	0
VF_1799	I	2031969	2032910	-	942	protein_coding	4	5	5	5	4
VF_1800	I	2032989	2033414	+	426	protein_coding	0	0	0	0	0
VF_1801	I	2033493	2033753	-	261	protein_coding	0	0	0	0	0
VF_1802	I	2033761	2034291	-	531	protein_coding	0	0	0	0	0
VF_1803	I	2034482	2035015	+	534	protein_coding	0	0	0	0	0
VF_1804	I	2035121	2035762	+	642	protein_coding	1	0	0	0	0
VF_1805	I	2035926	2037011	-	1086	protein_coding	6	7	7	6	6
VF_2635	I	2037396	2037524	+	129	protein_coding	0	0	0	0	0
VF_1806	I	2037571	2038503	-	933	protein_coding	8	8	8	8	8
VF_1807	I	2038556	2039089	+	534	protein_coding	2	1	1	1	1
VF_1808	I	2039153	2039623	-	471	protein_coding	1	1	1	1	1
VF_1809	I	2039868	2042645	+	2778	protein_coding	3	4	3	3	3
VF_1810	I	2042713	2044812	-	2100	protein_coding	6	5	6	6	5
VF_1811	I	2044812	2046140	-	1329	protein_coding	0	0	0	0	0
VF_1812	I	2047021	2048247	+	1227	protein_coding	39	35	36	34	34
VF_1813	I	2048765	2050063	+	1299	protein_coding	0	0	0	0	0
VF_1814	I	2050225	2050830	+	606	protein_coding	1	1	1	1	1
VF_1815	I	2050906	2051688	-	783	protein_coding	0	0	0	0	0
VF_1816	I	2051848	2053065	-	1218	protein_coding	6	7	6	7	6
VF_1817	I	2053062	2053577	-	516	protein_coding	4	4	4	4	3
VF_1818	I	2053577	2054128	-	552	protein_coding	0	0	0	0	0
VF_1819	I	2054132	2056090	-	1959	protein_coding	7	6	5	5	6
VF_1820	I	2056087	2056572	-	486	protein_coding	1	1	1	1	1
VF_1821	I	2056569	2056775	-	207	protein_coding	1	1	1	1	1
VF_1822	I	2056799	2057551	-	753	protein_coding	2	2	2	2	2
VF_1823	I	2057595	2058263	-	669	protein_coding	0	1	0	0	0
VF_1824	I	2058264	2058878	-	615	protein_coding	0	0	0	0	0
VF_1825	I	2059158	2059619	-	462	protein_coding	5	6	6	5	5
VF_1826	I	2059619	2060113	-	495	protein_coding	4	4	4	5	4
VF_1828	I	2060142	2061200	-	1059	protein_coding	2	3	2	2	2
VF_1829	I	2061200	2061967	-	768	protein_coding	7	7	6	7	6
VF_1830	I	2061976	2063106	-	1131	protein_coding	5	5	5	5	5
VF_1831	I	2063122	2065329	-	2208	protein_coding	10	11	10	10	10
VF_1832	I	2065339	2066055	-	717	protein_coding	6	7	7	6	6
VF_1833	I	2066087	2066455	-	369	protein_coding	2	2	2	2	2
VF_1834	I	2066504	2067235	-	732	protein_coding	6	6	6	6	6
VF_1835	I	2067228	2068118	-	891	protein_coding	0	1	0	0	0
VF_1836	I	2068115	2069593	-	1479	protein_coding	1	2	1	1	1
VF_1837	I	2069627	2071720	-	2094	protein_coding	1	3	1	1	1
VF_1838	I	2072005	2072682	+	678	protein_coding	1	1	1	1	1
VF_1839	I	2072696	2073826	-	1131	protein_coding	0	0	0	0	0
VF_1840	I	2073872	2074654	-	783	protein_coding	0	0	0	0	0
VF_1841	I	2074692	2074961	-	270	protein_coding	0	0	0	0	0
VF_1842	I	2074971	2075840	-	870	protein_coding	0	0	0	0	0
VF_1843	I	2075827	2076213	-	387	protein_coding	1	1	1	1	1
VF_1844	I	2076237	2076626	-	390	protein_coding	0	0	0	0	0
VF_1845	I	2076649	2077683	-	1035	protein_coding	3	4	3	3	3
VF_1846	I	2077691	2078176	-	486	protein_coding	1	1	1	1	1
VF_1847	I	2078241	2079491	-	1251	protein_coding	1	1	1	1	1
VF_1848	I	2079663	2080106	-	444	protein_coding	1	1	1	1	1
VF_1849	I	2080117	2081436	-	1320	protein_coding	0	0	0	0	0
VF_1850	I	2081436	2082233	-	798	protein_coding	1	1	0	0	0
VF_1851	I	2082337	2083389	-	1053	protein_coding	5	5	5	5	5
VF_1852	I	2083382	2085115	-	1734	protein_coding	3	3	3	3	3
VF_1853	I	2085133	2085444	-	312	protein_coding	1	1	1	1	1
VF_1854	I	2085545	2086978	-	1434	protein_coding	0	0	0	0	0
VF_1855	I	2086982	2088043	-	1062	protein_coding	0	0	0	0	0
VF_1856	I	2088202	2089683	-	1482	protein_coding	16	18	18	17	16
VF_1858	I	2089872	2090282	-	411	protein_coding	2	2	2	2	2
VF_1859	I	2090298	2090588	-	291	protein_coding	2	2	2	2	2
VF_1860	I	2090620	2092590	-	1971	protein_coding	2	1	1	1	1
VF_1861	I	2092615	2093034	-	420	protein_coding	2	2	2	2	2
VF_1862	I	2093158	2094354	-	1197	protein_coding	30	31	32	32	30
VF_1863	I	2094540	2095667	-	1128	protein_coding	9	9	9	9	9
VF_1864	I	2096063	2097196	-	1134	protein_coding	18	18	18	18	18
VF_1865	I	2097594	2098727	-	1134	protein_coding	0	0	0	0	0
VF_1866	I	2099046	2100185	-	1140	protein_coding	31	31	32	32	31
VF_1867	I	2100804	2101997	-	1194	protein_coding	4	4	3	3	3
VF_1868	I	2102015	2103895	-	1881	protein_coding	24	24	24	24	24
VF_1869	I	2104165	2105184	-	1020	protein_coding	1	1	1	1	0
VF_1870	I	2105278	2106399	-	1122	protein_coding	0	0	0	0	0
VF_1871	I	2106402	2107193	-	792	protein_coding	0	0	0	0	0
VF_1872	I	2107206	2107994	-	789	protein_coding	1	1	1	1	1
VF_1873	I	2108049	2108798	-	750	protein_coding	2	2	2	2	2
VF_1874	I	2109013	2110311	-	1299	protein_coding	11	12	13	13	11
VF_1875	I	2110472	2111182	-	711	protein_coding	42	43	43	42	42
VF_1876	I	2111198	2111614	-	417	protein_coding	32	35	31	34	32
VF_1877	I	2111617	2112012	-	396	protein_coding	41	42	41	42	40
VF_1878	I	2112208	2113035	-	828	protein_coding	5	6	5	5	5
VF_1879	I	2113119	2114039	-	921	protein_coding	3	3	3	3	3
VF_1880	I	2114096	2114863	+	768	protein_coding	0	0	0	0	0
VF_1881	I	2115079	2115390	+	312	protein_coding	2	2	2	2	2
VF_1882	I	2115437	2115865	+	429	protein_coding	2	1	1	1	1
VF_1883	I	2116174	2116605	-	432	protein_coding	1	1	1	1	1
VF_1884	I	2116617	2117252	-	636	protein_coding	2	2	3	3	2
VF_1885	I	2117424	2118560	+	1137	protein_coding	0	0	0	0	0
VF_1886	I	2118702	2120153	+	1452	protein_coding	0	0	0	0	0
VF_2636	I	2120235	2120408	+	174	protein_coding	0	0	0	0	0
VF_1887	I	2120518	2121942	-	1425	protein_coding	11	12	11	11	11
VF_1888	I	2122112	2122909	-	798	protein_coding	0	0	0	0	0
VF_1889	I	2122998	2124050	-	1053	protein_coding	5	0	8	0	0
VF_1890	I	2124578	2126584	-	2007	protein_coding	1	1	1	1	1
VF_1891	I	2126676	2127752	-	1077	protein_coding	9	9	9	9	9
VF_1892	I	2127962	2128714	+	753	protein_coding	0	0	0	0	0
VF_1893	I	2128845	2129813	+	969	protein_coding	4	4	4	4	4
VF_1894	I	2130134	2130391	+	258	protein_coding	15	12	12	14	12
VF_1895	I	2130447	2132171	+	1725	protein_coding	46	44	45	44	44
VF_1897	I	2132246	2132755	+	510	protein_coding	35	33	33	32	32
VF_1898	I	2132894	2133799	-	906	protein_coding	2	3	3	2	2
VF_1899	I	2133882	2134274	-	393	protein_coding	0	0	0	0	0
VF_1900	I	2134291	2134740	-	450	protein_coding	1	2	1	1	1
VF_1901	I	2134945	2135304	+	360	protein_coding	0	0	0	0	0
VF_1902	I	2135390	2135521	-	132	protein_coding	0	0	0	0	0
VF_1903	I	2135531	2136106	-	576	protein_coding	7	7	7	7	7
VF_1904	I	2136139	2136612	-	474	protein_coding	7	7	8	8	7
VF_1905	I	2136688	2139177	-	2490	protein_coding	35	37	36	36	35
VF_1906	I	2139174	2139458	-	285	protein_coding	8	9	8	9	8
VF_1907	I	2139452	2139976	-	525	protein_coding	0	0	0	0	0
VF_1908	I	2140164	2141855	+	1692	protein_coding	1	1	1	1	1
VF_1909	I	2141876	2142487	+	612	protein_coding	1	1	1	1	1
VF_1910	I	2142489	2142818	+	330	protein_coding	1	1	1	1	1
VF_1911	I	2142939	2143220	-	282	protein_coding	1	1	1	1	1
VF_1912	I	2143387	2143671	-	285	protein_coding	0	0	0	0	0
VF_1913	I	2143857	2144216	+	360	protein_coding	1	1	1	1	1
VF_1914	I	2144250	2145383	+	1134	protein_coding	2	2	2	2	2
VF_1915	I	2145442	2146110	+	669	protein_coding	0	0	0	0	0
VF_1916	I	2146113	2146322	+	210	protein_coding	1	1	1	1	1
VF_1917	I	2146351	2147403	-	1053	protein_coding	7	7	7	7	7
VF_1918	I	2147415	2148296	-	882	protein_coding	4	4	4	4	4
VF_1919	I	2148568	2149095	+	528	protein_coding	1	1	1	1	1
VF_1920	I	2149194	2149664	+	471	protein_coding	5	5	5	5	5
VF_1921	I	2149722	2150786	-	1065	protein_coding	1	1	1	1	1
VF_2637	I	2150795	2151016	-	222	protein_coding	0	1	0	0	0
VF_1922	I	2151175	2152629	+	1455	protein_coding	1	1	1	1	1
VF_1923	I	2152645	2152995	+	351	protein_coding	2	2	2	2	2
VF_1924	I	2153060	2153488	+	429	protein_coding	1	1	1	1	1
VF_1925	I	2153564	2154739	-	1176	protein_coding	2	3	2	2	2
VF_1926	I	2154976	2156196	+	1221	protein_coding	2	3	2	2	2
VF_1927	I	2156288	2156932	-	645	protein_coding	7	7	7	7	7
VF_1928	I	2157140	2158180	+	1041	protein_coding	4	5	4	4	4
VF_1929	I	2158304	2158945	+	642	protein_coding	2	2	2	2	2
VF_1930	I	2159004	2159837	-	834	protein_coding	11	11	11	11	11
VF_1931	I	2159910	2160491	-	582	protein_coding	5	6	5	6	5
VF_1932	I	2160834	2163281	+	2448	protein_coding	4	5	4	4	4
VF_2638	I	2163350	2163526	-	177	protein_coding	0	0	0	0	0
VF_1934	I	2163699	2164961	-	1263	protein_coding	0	0	0	0	0
VF_1935	I	2164972	2165703	-	732	protein_coding	0	1	0	0	0
VF_1936	I	2165741	2166214	+	474	protein_coding	0	0	0	0	0
VF_1937	I	2166211	2166954	-	744	protein_coding	0	0	0	0	0
VF_1938	I	2167002	2167760	+	759	protein_coding	0	0	0	0	0
VF_1939	I	2167852	2169405	+	1554	protein_coding	1	2	1	1	1
VF_1940	I	2169402	2170094	+	693	protein_coding	3	3	3	3	3
VF_1941	I	2170075	2170941	-	867	protein_coding	2	1	0	0	0
VF_1942	I	2171059	2171397	-	339	protein_coding	0	0	0	0	0
VF_1943	I	2171540	2171851	-	312	protein_coding	1	1	1	1	1
VF_1945	I	2171903	2173273	-	1371	protein_coding	0	0	0	0	0
VF_1946	I	2173344	2174303	-	960	protein_coding	11	11	11	11	11
VF_1947	I	2174355	2177834	-	3480	protein_coding	5	5	4	4	4
VF_1948	I	2177834	2178457	-	624	protein_coding	0	0	0	0	0
VF_1949	I	2178462	2179613	-	1152	protein_coding	2	2	2	2	2
VF_1950	I	2179682	2180470	-	789	protein_coding	8	8	8	8	8
VF_1951	I	2180473	2180925	-	453	protein_coding	2	2	2	2	2
VF_1952	I	2181053	2182072	-	1020	protein_coding	19	19	19	19	19
VF_1953	I	2182081	2182596	-	516	protein_coding	9	9	9	9	9
VF_1954	I	2182671	2185100	-	2430	protein_coding	4	3	3	3	3
VF_1955	I	2185130	2186488	-	1359	protein_coding	1	1	2	2	2
VF_1956	I	2186491	2187693	-	1203	protein_coding	0	0	0	0	1
VF_1957	I	2187800	2188579	-	780	protein_coding	2	3	2	2	2
VF_1958	I	2188643	2189416	-	774	protein_coding	1	1	1	1	2
VF_1959	I	2189538	2190095	-	558	protein_coding	12	12	12	12	12
VF_1960	I	2190131	2190862	-	732	protein_coding	8	9	9	9	9
VF_1961	I	2191015	2191860	-	846	protein_coding	91	96	96	92	98
VF_1962	I	2191994	2192722	-	729	protein_coding	127	129	129	131	136
VF_1963	I	2193082	2193909	+	828	protein_coding	5	5	5	5	6
VF_1964	I	2193968	2196589	+	2622	protein_coding	0	0	0	0	0
VF_1965	I	2196729	2197109	+	381	protein_coding	2	1	2	2	1
VF_1966	I	2197178	2198128	-	951	protein_coding	17	17	17	17	17
VF_1967	I	2198141	2199997	-	1857	protein_coding	7	7	7	7	7
VF_1968	I	2200051	2200386	-	336	protein_coding	5	5	5	5	6
VF_1969	I	2200481	2201608	-	1128	protein_coding	6	6	6	6	6
VF_1970	I	2201822	2202874	-	1053	protein_coding	3	1	1	1	1
VF_1971	I	2203107	2203550	+	444	protein_coding	0	0	0	0	0
VF_1972	I	2203631	2204959	-	1329	protein_coding	0	1	0	0	0
VF_1973	I	2204974	2206578	-	1605	protein_coding	1	1	1	1	1
VF_1974	I	2207153	2208052	-	900	protein_coding	2	1	1	1	1
VF_1975	I	2208198	2208806	+	609	protein_coding	96	87	88	88	87
VF_1976	I	2209087	2209830	+	744	protein_coding	2	2	1	2	1
VF_1977	I	2209887	2210249	-	363	protein_coding	5	5	5	5	6
VF_1978	I	2210306	2210941	-	636	protein_coding	0	0	0	0	0
VF_1979	I	2211249	2212178	+	930	protein_coding	0	1	0	0	0
VF_1980	I	2212697	2213206	+	510	protein_coding	0	0	0	0	0
VF_1981	I	2213453	2214013	-	561	protein_coding	7	9	10	9	10
[truncated: 1,977 more rows]

## Sheet: SRR11648419
SRR11648419
Geneid	Chr	Start	End	Strand	Length	biotype	BBMAP	BOWTIE2	BWA	MINIMAP2	SEGEMEHL
VF_0001	I	313	747	-	435	protein_coding	3	3	3	3	3
VF_0002	I	817	2184	-	1368	protein_coding	5	5	5	5	5
VF_0003	I	2281	3906	-	1626	protein_coding	37	40	37	36	37
VF_0004	I	4133	4486	-	354	protein_coding	4	4	4	4	4
VF_0005	I	4502	4636	-	135	protein_coding	56	58	56	57	56
VF_0006	I	4822	5559	-	738	protein_coding	0	0	0	0	0
VF_0007	I	5556	6227	-	672	protein_coding	0	0	0	0	0
VF_0008	I	6352	7104	-	753	protein_coding	4	3	3	3	3
VF_0009	I	7401	8810	+	1410	protein_coding	4	3	3	4	3
VF_0010	I	8843	9943	+	1101	protein_coding	7	7	7	7	7
VF_0011	I	9957	11036	+	1080	protein_coding	17	17	14	15	14
VF_0012	I	11054	13471	+	2418	protein_coding	34	34	32	34	32
VF_0013	I	13895	14329	+	435	protein_coding	24	24	24	24	24
VF_0014	I	14539	15786	-	1248	protein_coding	2	2	2	2	2
VF_0015	I	16015	16935	+	921	protein_coding	10	10	10	10	10
VF_0016	I	16938	19004	+	2067	protein_coding	28	29	28	28	28
VF_0017	I	19150	20790	+	1641	protein_coding	2	2	2	2	2
VF_0018	I	20925	21176	+	252	protein_coding	19	18	19	19	18
VF_0019	I	21222	21473	-	252	protein_coding	5	4	4	4	4
VF_0020	I	21659	21850	+	192	protein_coding	1	1	1	1	1
VF_0021	I	21997	22938	+	942	protein_coding	2	2	2	2	2
VF_0022	I	23063	23509	+	447	protein_coding	0	0	0	0	0
VF_0023	I	23656	24636	-	981	protein_coding	9	11	9	9	9
VF_0024	I	25396	26625	-	1230	protein_coding	3	2	2	2	2
VF_0025	I	26573	28750	-	2178	protein_coding	3	4	3	3	3
VF_0026	I	28993	29610	+	618	protein_coding	3	3	3	3	3
VF_0027	I	29667	31124	+	1458	protein_coding	5	5	4	4	4
VF_0028	I	31157	31681	+	525	protein_coding	1	1	1	1	1
VF_0029	I	32310	35063	+	2754	protein_coding	4	4	4	4	4
VF_0030	I	35144	35338	+	195	protein_coding	0	0	0	0	0
VF_0031	I	35637	37016	+	1380	protein_coding	6	6	5	5	6
VF_0032	I	37617	39551	+	1935	protein_coding	8	9	8	8	8
VF_0033	I	39622	40281	+	660	protein_coding	1	1	1	1	1
VF_0034	I	40274	41107	+	834	protein_coding	2	2	2	2	2
VF_2576	I	41100	41312	+	213	protein_coding	0	0	0	0	0
VF_0035	I	41314	42084	+	771	protein_coding	0	1	0	0	0
VF_0036	I	42095	43210	+	1116	protein_coding	0	0	0	0	0
VF_0037	I	43328	45775	-	2448	protein_coding	4	5	4	4	4
VF_0038	I	46035	47828	-	1794	protein_coding	13	13	13	12	13
VF_0040	I	47933	48898	-	966	protein_coding	1	1	1	1	1
VF_0041	I	48996	50225	+	1230	protein_coding	41	41	41	41	41
VF_0042	I	50347	50637	+	291	protein_coding	5	5	5	5	5
VF_0043	I	50759	51688	-	930	protein_coding	0	0	0	0	0
VF_0044	I	51789	53309	+	1521	protein_coding	2	2	2	2	2
VF_0046	I	53367	54131	+	765	protein_coding	9	9	9	9	9
VF_0047	I	54143	54766	+	624	protein_coding	0	0	0	0	0
VF_0048	I	54763	56397	+	1635	protein_coding	10	10	10	10	10
VF_0049	I	56449	56697	+	249	protein_coding	4	4	3	3	4
VF_0050	I	56701	57081	+	381	protein_coding	15	15	15	14	15
VF_0051	I	57084	57839	+	756	protein_coding	15	15	15	15	15
VF_0052	I	59230	59991	-	762	protein_coding	1	1	1	1	1
VF_0053	I	60143	61159	+	1017	protein_coding	61	61	59	59	60
VF_0054	I	61453	62946	-	1494	protein_coding	15	15	14	14	15
VF_0056	I	62980	64278	-	1299	protein_coding	22	23	22	22	21
VF_0057	I	64391	64717	+	327	protein_coding	47	43	43	42	42
VF_0058	I	64957	66216	+	1260	protein_coding	29	28	28	29	28
VF_0059	I	66374	67369	+	996	protein_coding	3	3	3	3	3
VF_0060	I	67471	69315	+	1845	protein_coding	9	9	9	9	9
VF_0061	I	69479	69742	+	264	protein_coding	0	0	0	0	0
VF_0062	I	69839	70549	+	711	protein_coding	14	13	11	11	11
VF_0063	I	70627	71811	-	1185	protein_coding	3	3	3	3	3
VF_0064	I	71808	72980	-	1173	protein_coding	4	4	4	4	4
VF_0065	I	72977	73738	-	762	protein_coding	2	2	2	2	2
VF_0066	I	73741	74676	-	936	protein_coding	5	6	6	5	5
VF_0067	I	75012	77459	+	2448	protein_coding	1	1	1	1	1
VF_0068	I	77544	79745	+	2202	protein_coding	8	8	8	8	8
VF_0069	I	80164	81279	-	1116	protein_coding	1	2	2	1	1
VF_0070	I	81298	83133	+	1836	protein_coding	2	2	1	1	1
VF_0071	I	83137	83427	+	291	protein_coding	1	1	1	1	1
VF_0072	I	83482	84846	-	1365	protein_coding	22	22	22	22	22
VF_0073	I	85190	85861	+	672	protein_coding	5	5	5	5	5
VF_0074	I	86562	89360	+	2799	protein_coding	14	15	14	14	14
VF_0075	I	90085	90732	-	648	protein_coding	5	5	6	6	5
VF_0076	I	91021	91638	+	618	protein_coding	19	18	18	18	18
VF_0077	I	91793	92434	+	642	protein_coding	2	3	2	2	2
VF_0078	I	92434	92979	+	546	protein_coding	3	4	3	3	3
VF_0079	I	92982	93473	+	492	protein_coding	4	3	4	3	3
VF_0080	I	93582	94955	+	1374	protein_coding	1	1	1	1	1
VF_0081	I	95145	95606	-	462	protein_coding	2	2	2	2	2
VF_0082	I	95747	96526	+	780	protein_coding	0	0	0	0	0
VF_0083	I	96523	96948	-	426	protein_coding	16	17	16	16	16
VF_0084	I	97131	97658	+	528	protein_coding	29	29	29	28	29
VF_0085	I	97739	98092	+	354	protein_coding	1	2	1	1	1
VF_0086	I	98141	99325	+	1185	protein_coding	1	2	1	1	1
VF_0087	I	99442	101937	+	2496	protein_coding	6	5	4	4	5
VF_0088	I	101927	102526	-	600	protein_coding	2	2	2	2	2
VF_0089	I	102526	103536	-	1011	protein_coding	0	0	0	0	0
VF_0090	I	103693	104328	+	636	protein_coding	4	4	4	4	4
VF_0091	I	104345	106810	-	2466	protein_coding	1	0	0	0	0
VF_2580	I	106809	107000	+	192	protein_coding	0	0	0	0	0
VF_0093	I	107132	108133	-	1002	protein_coding	9	10	10	10	9
VF_0094	I	108298	110856	-	2559	protein_coding	1	1	1	1	1
VF_0095	I	110973	112376	-	1404	protein_coding	1	1	1	1	1
VF_0096	I	112415	113473	-	1059	protein_coding	0	0	0	0	0
VF_0097	I	113550	114086	-	537	protein_coding	1	1	1	1	1
VF_0098	I	114336	115745	-	1410	protein_coding	40	41	40	40	40
VF_0099	I	116283	118115	+	1833	protein_coding	37	35	36	35	34
VF_0100	I	118412	119344	+	933	protein_coding	1	2	1	1	1
VF_0101	I	119316	119750	+	435	protein_coding	3	3	3	3	3
VF_0102	I	120268	121167	+	900	protein_coding	2	2	2	2	2
VF_0103	I	121501	122190	-	690	protein_coding	3	3	3	3	3
VF_0104	I	122442	124565	-	2124	protein_coding	12	12	12	11	11
VF_0105	I	124616	124888	-	273	protein_coding	20	23	21	22	20
VF_0106	I	124997	125620	-	624	protein_coding	6	6	6	6	6
VF_0107	I	125849	126274	+	426	protein_coding	1	1	1	1	1
VF_0108	I	126471	126851	+	381	protein_coding	0	0	0	0	0
VF_0109	I	127083	128015	+	933	protein_coding	1	1	1	1	1
VF_0110	I	128097	128960	-	864	protein_coding	10	10	10	9	10
VF_0111	I	129121	129837	+	717	protein_coding	6	5	5	6	5
VF_0112	I	130080	130727	+	648	protein_coding	6	5	4	5	4
VF_0113	I	130754	131518	-	765	protein_coding	0	0	0	0	0
VF_0114	I	131703	132422	+	720	protein_coding	9	9	9	9	9
VF_0115	I	132855	134159	+	1305	protein_coding	1	0	0	0	0
VF_0116	I	134406	135797	-	1392	protein_coding	1	0	0	0	0
VF_0117	I	136161	136880	-	720	protein_coding	0	0	0	0	0
VF_0118	I	136909	137682	+	774	protein_coding	0	1	0	0	0
VF_0119	I	137709	138188	+	480	protein_coding	2	2	2	2	2
VF_0120	I	138384	140699	-	2316	protein_coding	8	7	7	8	7
VF_0121	I	140927	141400	-	474	protein_coding	3	3	3	3	3
VF_0122	I	141419	142357	-	939	protein_coding	1	2	1	1	1
VF_0124	I	142382	142972	-	591	protein_coding	1	1	1	1	1
VF_0125	I	143127	144356	-	1230	protein_coding	4	4	4	4	4
VF_0126	I	144577	145251	+	675	protein_coding	16	17	16	16	16
VF_0127	I	145447	145683	+	237	protein_coding	185	179	179	177	176
VF_0128	I	145698	145865	+	168	protein_coding	135	130	130	132	130
VF_0129	I	146326	146781	+	456	protein_coding	4	4	4	4	4
VF_0130	I	147021	147839	+	819	protein_coding	0	0	0	0	0
VF_0131	I	147864	149843	+	1980	protein_coding	6	6	6	6	6
VF_0132	I	149887	150375	-	489	protein_coding	0	1	0	0	0
VF_0133	I	150368	151396	-	1029	protein_coding	1	0	0	0	1
VF_0134	I	151399	152184	-	786	protein_coding	2	1	1	1	2
VF_0135	I	152194	153237	-	1044	protein_coding	7	7	7	7	7
VF_0136	I	153432	154136	+	705	protein_coding	1	1	1	1	1
VF_0137	I	154245	156020	+	1776	protein_coding	5	5	4	4	4
VF_0138	I	156188	157444	-	1257	protein_coding	4	4	4	4	4
VF_0139	I	157441	158466	-	1026	protein_coding	0	0	0	0	0
VF_0140	I	158549	159739	+	1191	protein_coding	9	9	9	9	9
VF_0141	I	159763	160908	+	1146	protein_coding	10	10	10	8	8
VF_0142	I	160943	162127	+	1185	protein_coding	5	6	4	5	8
VF_0143	I	162135	163208	+	1074	protein_coding	7	4	5	5	12
VF_0144	I	163201	163845	+	645	protein_coding	6	5	5	5	5
VF_0145	I	163861	164919	+	1059	protein_coding	11	10	10	10	12
VF_0146	I	164925	165905	+	981	protein_coding	10	10	10	10	11
VF_0147	I	165921	166610	+	690	protein_coding	4	3	3	4	5
VF_0148	I	166610	167380	+	771	protein_coding	5	5	6	6	5
VF_0149	I	167389	168558	+	1170	protein_coding	2	2	2	2	2
VF_0150	I	168574	169551	-	978	protein_coding	3	4	3	3	3
VF_0151	I	169555	170787	-	1233	protein_coding	1	1	1	1	3
VF_0152	I	170815	171756	-	942	protein_coding	1	1	1	1	2
VF_0153	I	172424	173896	+	1473	protein_coding	0	1	0	0	2
VF_0154	I	173982	174335	+	354	protein_coding	0	0	0	0	0
VF_0155	I	174458	175102	+	645	protein_coding	5	5	5	5	5
VF_0157	I	175293	177545	-	2253	protein_coding	3	2	2	2	6
VF_0158	I	177549	178310	-	762	protein_coding	1	0	0	0	2
VF_0160	I	178353	179027	-	675	protein_coding	0	0	0	0	0
VF_0161	I	179151	179399	-	249	protein_coding	73	73	75	75	71
VF_0162	I	179873	181024	+	1152	protein_coding	3	3	3	3	3
VF_0163	I	181185	181535	+	351	protein_coding	0	0	0	0	0
VF_0164	I	181890	182330	+	441	protein_coding	2	1	1	1	1
VF_0165	I	182615	184777	+	2163	protein_coding	2	4	2	2	2
VF_0166	I	184859	185953	+	1095	protein_coding	6	6	5	5	7
VF_0167	I	185953	186852	+	900	protein_coding	3	3	3	3	3
VF_0168	I	186852	187409	+	558	protein_coding	0	0	0	0	0
VF_0169	I	187411	188226	+	816	protein_coding	0	0	0	0	0
VF_0170	I	188230	189483	+	1254	protein_coding	0	0	0	0	0
VF_0171	I	189505	190824	+	1320	protein_coding	1	0	0	0	0
VF_0172	I	190805	191437	+	633	protein_coding	0	0	0	0	0
VF_0173	I	191442	192389	+	948	protein_coding	1	2	1	1	1
VF_2581	I	192382	193521	+	1140	protein_coding	1	2	1	1	1
VF_0174	I	193521	194513	+	993	protein_coding	1	2	1	1	1
VF_0175	I	194489	195304	+	816	protein_coding	3	4	3	3	5
VF_0176	I	195317	196114	+	798	protein_coding	5	5	5	5	5
VF_0177	I	196117	196680	+	564	protein_coding	0	0	0	0	0
VF_0178	I	196684	197436	+	753	protein_coding	3	2	2	2	4
VF_0179	I	197437	198369	+	933	protein_coding	6	6	6	6	6
VF_0180	I	198615	199706	+	1092	protein_coding	11	8	7	8	15
VF_0181	I	200281	201246	+	966	protein_coding	2	3	2	2	2
VF_0182	I	201269	202042	+	774	protein_coding	4	4	4	4	4
VF_0183	I	202046	203128	+	1083	protein_coding	6	7	6	6	6
VF_0184	I	203128	204441	+	1314	protein_coding	8	7	7	8	9
VF_0185	I	204457	206157	+	1701	protein_coding	4	4	4	4	6
VF_0186	I	206135	207157	+	1023	protein_coding	1	3	1	1	1
VF_0187	I	207231	208160	+	930	protein_coding	0	1	0	0	0
VF_0188	I	208195	209184	+	990	protein_coding	2	2	2	2	2
VF_0189	I	209171	210448	+	1278	protein_coding	0	0	0	0	0
VF_0190	I	210438	211541	+	1104	protein_coding	1	2	1	1	1
VF_0191	I	211619	212656	+	1038	protein_coding	7	6	6	6	10
VF_0192	I	212656	213759	+	1104	protein_coding	5	8	5	5	5
VF_0193	I	213769	214899	+	1131	protein_coding	3	6	3	3	3
VF_0194	I	214868	216112	+	1245	protein_coding	6	5	5	5	7
VF_0195	I	216109	217020	+	912	protein_coding	3	3	3	3	3
VF_0196	I	217017	217565	+	549	protein_coding	2	2	2	2	6
VF_0197	I	217580	219487	+	1908	protein_coding	5	5	5	5	5
VF_0200	I	221197	222150	+	954	protein_coding	0	0	0	0	0
VF_0201	I	222273	223280	+	1008	protein_coding	14	13	14	12	15
VF_0202	I	223608	225140	-	1533	protein_coding	39	38	38	37	38
VF_0203	I	225513	227012	-	1500	protein_coding	0	0	0	0	0
VF_0204	I	227164	227454	+	291	protein_coding	6	6	6	6	6
VF_0205	I	227532	229178	+	1647	protein_coding	118	115	114	114	121
VF_0206	I	229534	230304	-	771	protein_coding	43	45	42	43	43
VF_0207	I	230573	230917	+	345	protein_coding	0	0	0	0	0
VF_0208	I	230932	231285	-	354	protein_coding	0	0	0	0	0
VF_0209	I	232010	233017	-	1008	protein_coding	5	5	5	5	7
VF_0210	I	233385	233627	+	243	protein_coding	37	36	35	33	39
VF_0211	I	234115	234612	-	498	protein_coding	7	7	8	7	7
VF_0212	I	234737	235645	-	909	protein_coding	1	1	1	1	3
VF_0214	I	235728	236597	-	870	protein_coding	3	3	3	3	3
VF_0215	I	236700	236960	-	261	protein_coding	1	1	1	1	1
VF_0216	I	236988	237956	-	969	protein_coding	0	0	0	0	0
VF_0217	I	237962	238468	-	507	protein_coding	0	0	0	0	1
VF_0218	I	238452	240383	-	1932	protein_coding	1	1	1	1	3
VF_0219	I	240600	241142	+	543	protein_coding	1	2	1	1	1
VF_0220	I	241142	242932	+	1791	protein_coding	1	1	1	1	1
VF_0222	I	242968	243162	+	195	protein_coding	5	5	5	5	5
VF_0223	I	243219	243872	+	654	protein_coding	33	32	32	32	32
VF_0224	I	243991	244215	-	225	protein_coding	1	1	1	1	1
VF_0225	I	244215	245228	-	1014	protein_coding	1	1	1	1	1
VF_0226	I	245452	246246	+	795	protein_coding	56	56	57	55	64
VF_0227	I	246417	247121	+	705	protein_coding	0	0	0	0	2
VF_0228	I	247118	247510	+	393	protein_coding	2	2	2	2	2
VF_0229	I	247545	247901	+	357	protein_coding	2	2	2	2	2
VF_2582	I	247902	248192	+	291	protein_coding	3	3	3	3	3
VF_0230	I	248356	248730	+	375	protein_coding	243	236	237	235	250
VF_0231	I	248825	249295	+	471	protein_coding	134	131	129	129	138
VF_2583	I	249261	249449	+	189	protein_coding	0	0	0	0	0
VF_0232	I	249427	251523	+	2097	protein_coding	184	182	178	174	189
VF_0233	I	251632	252816	+	1185	protein_coding	3971	2343	2322	2307	4197
VF_0234	I	253229	253540	+	312	protein_coding	203	196	196	194	209
VF_0235	I	253553	254182	+	630	protein_coding	358	344	345	343	376
VF_0237	I	254200	254802	+	603	protein_coding	215	208	208	206	223
VF_0238	I	254799	255101	+	303	protein_coding	90	86	84	84	95
VF_0239	I	255117	255941	+	825	protein_coding	327	314	311	310	343
VF_0240	I	255961	256239	+	279	protein_coding	143	137	136	134	150
VF_0241	I	256250	256582	+	333	protein_coding	253	248	247	244	262
VF_0242	I	256602	257300	+	699	protein_coding	228	216	216	215	243
VF_0243	I	257312	257722	+	411	protein_coding	194	193	191	190	197
VF_0244	I	257722	257913	+	192	protein_coding	107	106	106	106	108
VF_0245	I	257913	258167	+	255	protein_coding	86	83	82	82	90
VF_0246	I	258332	258703	+	372	protein_coding	164	160	160	159	168
VF_0248	I	258717	259031	+	315	protein_coding	131	125	127	125	140
VF_0249	I	259046	259582	+	537	protein_coding	135	130	128	124	146
VF_0250	I	259604	259909	+	306	protein_coding	86	83	82	77	92
VF_0251	I	259939	260331	+	393	protein_coding	121	116	112	114	130
VF_0252	I	260344	260877	+	534	protein_coding	178	173	174	172	181
VF_0253	I	260887	261240	+	354	protein_coding	74	72	70	71	78
VF_0254	I	261255	261755	+	501	protein_coding	103	101	102	102	105
VF_0255	I	261761	261940	+	180	protein_coding	31	31	31	29	33
VF_0256	I	261946	262380	+	435	protein_coding	274	266	269	262	283
VF_0257	I	262401	263732	+	1332	protein_coding	412	405	397	394	426
VF_0258	I	263763	263876	+	114	protein_coding	27	27	27	27	29
VF_0259	I	264026	264382	+	357	protein_coding	251	242	242	243	261
VF_0260	I	264404	264793	+	390	protein_coding	284	273	273	276	298
VF_0261	I	264825	265445	+	621	protein_coding	586	559	556	556	610
VF_0262	I	265469	266458	+	990	protein_coding	886	853	850	845	925
VF_0263	I	266495	266875	+	381	protein_coding	194	194	190	188	199
VF_0264	I	266962	267972	-	1011	protein_coding	19	18	18	19	20
VF_0265	I	268157	269536	+	1380	protein_coding	2	3	2	2	2
VF_0266	I	269539	270156	+	618	protein_coding	0	0	0	0	0
VF_0267	I	270371	271387	+	1017	protein_coding	2	1	1	1	1
VF_0268	I	271429	273033	+	1605	protein_coding	1	2	1	1	1
VF_0269	I	273033	273737	+	705	protein_coding	1	1	1	1	1
VF_0270	I	273931	276789	+	2859	protein_coding	4	4	4	4	4
VF_0271	I	276904	277641	+	738	protein_coding	2	2	2	2	2
VF_0272	I	277693	278130	-	438	protein_coding	2	3	3	3	2
VF_0273	I	278182	280761	-	2580	protein_coding	15	16	15	15	15
VF_0274	I	281055	282029	-	975	protein_coding	72	72	74	72	71
VF_0275	I	282360	282830	-	471	protein_coding	1	1	1	1	1
VF_0276	I	283104	284039	+	936	protein_coding	86	82	80	80	92
VF_0277	I	284128	285099	-	972	protein_coding	4	4	4	4	4
VF_0278	I	285376	285687	+	312	protein_coding	145	144	142	142	147
VF_0279	I	285705	285962	+	258	protein_coding	71	67	65	66	74
VF_0280	I	286199	287371	+	1173	protein_coding	10	11	9	10	11
VF_0281	I	287505	288275	+	771	protein_coding	0	0	0	0	2
VF_0283	I	288268	288759	+	492	protein_coding	0	0	0	0	0
VF_0284	I	288794	289261	+	468	protein_coding	0	0	0	0	0
VF_0285	I	289516	290331	-	816	protein_coding	0	1	0	0	0
VF_0286	I	290404	291222	-	819	protein_coding	4	4	4	4	4
VF_0287	I	291219	292223	-	1005	protein_coding	5	6	6	5	5
VF_0288	I	292201	293514	-	1314	protein_coding	4	4	4	4	4
VF_0289	I	293582	295942	-	2361	protein_coding	2	2	2	2	3
VF_0290	I	296149	297000	+	852	protein_coding	6	6	6	6	6
VF_0291	I	297067	297846	-	780	protein_coding	4	4	4	4	4
VF_0292	I	297969	298571	-	603	protein_coding	4	4	4	4	4
VF_0293	I	298584	299999	-	1416	protein_coding	11	11	11	11	11
VF_0294	I	300015	301106	-	1092	protein_coding	3	3	3	3	3
VF_0295	I	301188	302735	-	1548	protein_coding	9	10	9	9	9
VF_2584	I	302847	302909	-	63	protein_coding	0	0	0	0	0
VF_0296	I	303219	303863	+	645	protein_coding	0	1	0	0	0
VF_0297	I	303850	305169	+	1320	protein_coding	0	0	0	0	0
VF_0298	I	305166	308270	+	3105	protein_coding	2	2	2	2	2
VF_0300	I	308282	309283	-	1002	protein_coding	2	2	2	2	2
VF_0301	I	309465	310862	+	1398	protein_coding	5	7	5	5	5
VF_0302	I	310875	311957	+	1083	protein_coding	6	6	6	6	6
VF_0303	I	311957	313174	+	1218	protein_coding	0	1	0	0	0
VF_0304	I	313389	315041	+	1653	protein_coding	8	8	8	8	8
VF_0305	I	315198	315659	-	462	protein_coding	1	1	1	1	3
VF_0306	I	315687	316136	-	450	protein_coding	3	3	3	3	3
VF_0307	I	316316	317302	+	987	protein_coding	2	2	2	2	2
VF_0308	I	317421	318122	+	702	protein_coding	4	4	4	4	4
VF_0309	I	318294	318524	+	231	protein_coding	1	1	1	1	1
VF_0310	I	318660	320474	+	1815	protein_coding	1	1	1	1	1
VF_0311	I	320474	322204	+	1731	protein_coding	1	2	1	1	1
VF_0312	I	322197	322958	+	762	protein_coding	1	1	1	1	1
VF_0313	I	323046	323510	-	465	protein_coding	1	1	1	1	3
VF_0314	I	323634	324254	-	621	protein_coding	57	62	58	59	57
VF_0315	I	324394	325044	+	651	protein_coding	2	2	2	2	2
VF_0316	I	325081	325923	-	843	protein_coding	0	0	0	0	0
VF_0317	I	325925	326377	-	453	protein_coding	0	0	0	0	0
VF_0318	I	326444	327013	-	570	protein_coding	0	1	0	0	0
VF_0319	I	327130	329112	-	1983	protein_coding	53	52	52	52	57
VF_0320	I	329521	330429	+	909	protein_coding	0	0	0	0	0
VF_0321	I	330459	331895	+	1437	protein_coding	0	2	0	0	0
VF_0322	I	331907	333634	+	1728	protein_coding	0	0	0	0	0
VF_0323	I	333649	334263	+	615	protein_coding	0	1	0	0	0
VF_0324	I	334347	335282	-	936	protein_coding	2	2	2	2	2
VF_0325	I	335554	336039	-	486	protein_coding	0	0	0	0	0
VF_0326	I	336051	337310	-	1260	protein_coding	0	0	0	0	0
VF_0327	I	337307	337993	-	687	protein_coding	0	0	0	0	0
VF_0328	I	338030	338674	-	645	protein_coding	0	0	0	0	0
VF_2585	I	338765	338875	+	111	protein_coding	0	0	0	0	0
VF_2586	I	338868	338933	+	66	protein_coding	1	1	1	1	1
VF_0329	I	339080	339631	-	552	protein_coding	21	21	21	22	21
VF_0330	I	339845	340054	+	210	protein_coding	15	15	15	15	15
VF_0331	I	340108	340686	-	579	protein_coding	2	2	2	2	2
VF_0332	I	340801	342522	+	1722	protein_coding	2	1	1	2	1
VF_0333	I	342519	346319	+	3801	protein_coding	2	2	1	1	3
VF_0336	I	358299	359576	-	1278	protein_coding	6	6	6	6	6
VF_0337	I	359759	363439	+	3681	protein_coding	6	7	6	6	10
VF_0338	I	363505	364857	-	1353	protein_coding	2	2	2	2	6
VF_0339	I	365309	366421	+	1113	protein_coding	5	5	5	4	6
VF_0340	I	366473	368233	-	1761	protein_coding	1	3	1	1	3
VF_0341	I	368330	371155	-	2826	protein_coding	12	12	13	13	12
VF_0342	I	371327	372196	-	870	protein_coding	16	16	16	16	17
VF_0343	I	372377	372781	-	405	protein_coding	0	0	0	0	0
VF_0344	I	372768	373901	-	1134	protein_coding	1	2	1	1	1
VF_0345	I	373906	375111	-	1206	protein_coding	3	3	3	3	3
VF_0346	I	375108	376106	-	999	protein_coding	1	1	1	1	1
VF_0347	I	376099	377478	-	1380	protein_coding	0	1	0	0	0
VF_0348	I	377481	378686	-	1206	protein_coding	1	2	1	1	1
VF_0349	I	378691	380871	-	2181	protein_coding	3	2	3	3	4
VF_0350	I	380875	381462	-	588	protein_coding	1	1	1	1	1
VF_0351	I	381463	382779	-	1317	protein_coding	2	1	1	1	3
VF_0352	I	382763	384175	-	1413	protein_coding	2	3	2	2	2
VF_2587	I	384215	384343	+	129	protein_coding	0	0	0	0	0
VF_0353	I	384488	385021	+	534	protein_coding	38	37	35	35	41
VF_0354	I	385106	385762	-	657	protein_coding	1	1	1	1	1
VF_0355	I	386002	387981	+	1980	protein_coding	2	2	1	1	3
VF_0356	I	388101	389564	+	1464	protein_coding	2	2	2	2	4
VF_0357	I	389557	390195	+	639	protein_coding	2	1	1	1	1
VF_0358	I	390197	390538	+	342	protein_coding	0	0	0	0	0
VF_0359	I	390550	392190	+	1641	protein_coding	0	0	0	0	0
VF_0360	I	392203	393051	+	849	protein_coding	0	0	0	0	0
VF_0361	I	393036	394181	+	1146	protein_coding	0	0	0	0	0
VF_0362	I	394181	395905	+	1725	protein_coding	3	3	3	3	3
VF_0363	I	395915	397141	+	1227	protein_coding	1	1	1	1	1
VF_0364	I	397144	397599	+	456	protein_coding	0	0	0	0	0
VF_0365	I	397686	398249	+	564	protein_coding	4	4	4	4	4
VF_0366	I	398415	398879	+	465	protein_coding	17	16	15	15	19
VF_0367	I	399006	399602	+	597	protein_coding	0	0	0	0	0
VF_0368	I	399599	400180	+	582	protein_coding	0	0	0	0	0
VF_0369	I	400180	400905	+	726	protein_coding	0	0	0	0	0
VF_0370	I	400937	401329	+	393	protein_coding	0	0	0	0	0
VF_0371	I	401329	404436	+	3108	protein_coding	1	3	1	1	1
VF_0372	I	404559	405602	+	1044	protein_coding	11	11	10	10	11
VF_0373	I	405626	406477	+	852	protein_coding	0	0	0	0	0
VF_0374	I	406467	406958	+	492	protein_coding	1	1	1	1	3
VF_0375	I	406969	407544	+	576	protein_coding	2	2	2	2	12
VF_0376	I	407563	409032	+	1470	protein_coding	8	9	8	8	10
VF_0377	I	409080	412913	+	3834	protein_coding	7	6	6	6	15
VF_0378	I	412928	413746	+	819	protein_coding	3	3	3	3	3
VF_0379	I	413840	415285	+	1446	protein_coding	8	7	7	7	9
VF_0380	I	415378	415917	-	540	protein_coding	6	6	6	6	6
VF_0381	I	416027	417370	+	1344	protein_coding	0	0	0	0	0
VF_0382	I	417477	418832	-	1356	protein_coding	5	5	5	5	5
VF_0383	I	418983	419261	-	279	protein_coding	0	0	0	0	0
VF_0384	I	419280	420134	-	855	protein_coding	1	1	1	1	1
VF_0385	I	420158	420601	-	444	protein_coding	1	1	1	1	1
VF_0386	I	420603	420890	-	288	protein_coding	7	7	7	7	7
VF_0387	I	420910	422379	-	1470	protein_coding	15	18	15	16	23
VF_0388	I	422403	423128	-	726	protein_coding	2	2	2	2	2
VF_0389	I	423131	423628	-	498	protein_coding	3	4	3	3	3
VF_0390	I	423609	424172	-	564	protein_coding	0	0	0	0	0
VF_0391	I	424169	424729	-	561	protein_coding	0	1	1	1	3
VF_0392	I	424729	425703	-	975	protein_coding	6	6	6	6	6
VF_0393	I	425889	426860	-	972	protein_coding	2	2	2	2	2
VF_0394	I	427047	427868	+	822	protein_coding	1	1	1	1	1
VF_0395	I	427861	428655	+	795	protein_coding	0	0	0	0	0
VF_0396	I	428659	429153	+	495	protein_coding	0	0	0	0	0
VF_0397	I	429153	429794	+	642	protein_coding	2	1	0	1	5
VF_0399	I	429794	430114	+	321	protein_coding	1	1	1	1	4
VF_0400	I	430114	430371	+	258	protein_coding	2	2	1	2	4
VF_0401	I	430383	431651	+	1269	protein_coding	25	24	25	23	29
VF_0402	I	431766	432527	+	762	protein_coding	5	5	4	4	7
VF_0403	I	432599	433144	+	546	protein_coding	0	0	0	0	0
VF_0404	I	433218	433607	-	390	protein_coding	22	22	22	22	22
VF_0405	I	433746	434210	-	465	protein_coding	0	0	0	0	0
VF_0406	I	434224	435153	-	930	protein_coding	0	0	0	0	0
VF_2588	I	435173	435262	-	90	protein_coding	1	1	1	1	1
VF_0407	I	435399	436403	-	1005	protein_coding	1	1	1	1	1
VF_0408	I	436516	437736	-	1221	protein_coding	3	2	2	2	5
VF_0409	I	437890	438306	+	417	protein_coding	11	11	11	11	11
VF_0410	I	438377	439219	+	843	protein_coding	1	2	1	1	1
VF_0411	I	439340	442213	-	2874	protein_coding	63	64	65	63	62
VF_0412	I	442324	442767	-	444	protein_coding	0	0	0	0	0
VF_0413	I	442847	444355	-	1509	protein_coding	44	44	44	44	44
VF_0414	I	444623	445657	+	1035	protein_coding	3	4	3	3	3
VF_0415	I	445650	446726	+	1077	protein_coding	2	1	1	1	7
VF_0416	I	446800	447276	-	477	protein_coding	2	4	3	3	2
VF_0417	I	447663	447920	-	258	protein_coding	1	1	1	1	1
VF_0418	I	447954	448340	-	387	protein_coding	1	1	1	1	1
VF_0420	I	449539	450627	-	1089	protein_coding	1	0	0	0	0
VF_0421	I	450736	451008	-	273	protein_coding	6	6	6	6	6
VF_0422	I	451011	452063	-	1053	protein_coding	6	7	6	6	6
VF_2589	I	452308	453024	+	717	protein_coding	3	3	3	3	3
VF_0423	I	453108	454028	+	921	protein_coding	2	3	2	2	2
VF_0424	I	454132	455292	-	1161	protein_coding	7	7	6	6	7
VF_0425	I	455296	455892	-	597	protein_coding	2	2	2	2	2
VF_0426	I	455903	456334	-	432	protein_coding	1	1	1	1	1
VF_0427	I	456404	456691	-	288	protein_coding	2	2	2	2	2
VF_0428	I	456699	457253	-	555	protein_coding	0	0	0	0	3
VF_0429	I	457302	458120	-	819	protein_coding	0	1	0	0	0
VF_0430	I	458204	458914	-	711	protein_coding	0	0	0	0	0
VF_0431	I	458938	459975	+	1038	protein_coding	3	3	2	2	4
VF_0432	I	459978	461078	+	1101	protein_coding	5	5	5	5	5
VF_0433	I	461218	461643	-	426	protein_coding	1	1	1	1	1
VF_0434	I	461640	462203	-	564	protein_coding	0	0	0	0	0
VF_0435	I	462316	463263	-	948	protein_coding	8	8	7	7	8
VF_0436	I	463277	464008	-	732	protein_coding	0	1	0	0	3
VF_0437	I	464082	464786	-	705	protein_coding	2	1	1	1	4
VF_0438	I	464878	465378	-	501	protein_coding	0	0	0	0	0
VF_0439	I	465544	466698	-	1155	protein_coding	18	19	18	19	18
VF_0440	I	467063	469057	+	1995	protein_coding	56	55	55	56	63
VF_0441	I	469202	470221	+	1020	protein_coding	0	2	0	0	0
VF_0442	I	470388	471551	+	1164	protein_coding	43	41	40	40	52
VF_0443	I	471707	472783	+	1077	protein_coding	199	194	194	192	216
VF_0444	I	473008	474249	-	1242	protein_coding	8	9	8	8	8
VF_0445	I	474338	475042	-	705	protein_coding	0	0	0	0	0
VF_0446	I	475331	476644	+	1314	protein_coding	4	4	4	4	7
VF_0447	I	476766	477284	-	519	protein_coding	4	4	4	4	4
VF_0448	I	477430	478326	+	897	protein_coding	1	1	1	1	1
VF_0449	I	478401	479177	+	777	protein_coding	9	7	7	7	13
VF_0450	I	479248	480987	+	1740	protein_coding	2	2	2	2	2
VF_0452	I	481257	482355	+	1099	protein_coding	17	17	17	17	17
VF_0453	I	482369	483874	+	1506	protein_coding	53	53	52	53	55
VF_0454	I	484262	485599	+	1338	protein_coding	4	3	3	3	6
VF_0455	I	485652	486320	-	669	protein_coding	1	1	1	1	1
VF_0456	I	486918	487430	+	513	protein_coding	4	4	4	4	4
VF_0457	I	487469	489730	+	2262	protein_coding	2	2	2	2	5
VF_0458	I	489730	490533	+	804	protein_coding	3	3	3	3	3
VF_0459	I	490545	491378	+	834	protein_coding	4	4	4	4	7
VF_0460	I	491451	492308	+	858	protein_coding	7	7	7	7	7
VF_0461	I	492382	493527	-	1146	protein_coding	0	0	0	0	0
VF_0462	I	493943	494833	+	891	protein_coding	0	0	0	0	0
VF_0463	I	494897	495193	+	297	protein_coding	0	0	0	0	0
VF_0464	I	495308	495490	-	183	protein_coding	145	150	148	149	145
VF_0465	I	495788	497347	+	1560	protein_coding	0	0	0	0	0
VF_0466	I	497438	498370	+	933	protein_coding	11	11	10	10	13
VF_0467	I	498407	501265	+	2859	protein_coding	64	59	55	53	126
VF_0468	I	501265	501780	+	516	protein_coding	6	5	5	5	5
VF_0469	I	501852	502280	+	429	protein_coding	0	0	0	0	0
VF_0470	I	502305	503249	+	945	protein_coding	3	2	2	2	8
VF_0471	I	503322	504131	+	810	protein_coding	11	11	11	11	14
VF_0472	I	504726	505883	+	1158	protein_coding	7	7	7	7	7
VF_0473	I	505901	509131	+	3231	protein_coding	34	32	32	33	38
VF_0474	I	509280	510686	-	1407	protein_coding	2	2	2	2	2
VF_0475	I	510829	511797	-	969	protein_coding	973	1005	1000	996	973
VF_0476	I	512384	512857	+	474	protein_coding	15	13	13	14	18
VF_0477	I	512957	513253	-	297	protein_coding	12	12	12	12	12
VF_0478	I	513372	514001	+	630	protein_coding	8	7	7	7	13
VF_0479	I	514087	516060	+	1974	protein_coding	70	69	68	68	74
VF_0480	I	516129	516965	+	837	protein_coding	2	2	2	2	2
VF_0481	I	517014	518351	+	1338	protein_coding	20	18	17	19	29
VF_0483	I	518503	518835	+	333	protein_coding	24	22	23	23	25
VF_0484	I	519240	519695	+	456	protein_coding	12	13	12	12	15
VF_0485	I	519713	521200	+	1488	protein_coding	25	26	25	25	28
VF_0486	I	521225	523906	+	2682	protein_coding	96	95	94	94	99
VF_0487	I	524018	524425	+	408	protein_coding	2	3	2	2	2
VF_0488	I	524425	525375	+	951	protein_coding	5	5	5	5	5
VF_0489	I	525539	525808	+	270	protein_coding	118	117	118	117	123
VF_0490	I	526147	528276	+	2130	protein_coding	82	85	82	82	86
VF_0491	I	528397	529380	+	984	protein_coding	11	12	11	11	11
VF_0492	I	529456	530334	-	879	protein_coding	0	0	0	0	0
VF_0493	I	530344	531345	-	1002	protein_coding	0	0	0	0	0
VF_0494	I	531563	533590	-	2028	protein_coding	2	2	2	2	2
VF_0495	I	533780	534316	+	537	protein_coding	2	2	2	2	2
VF_0496	I	534306	534809	+	504	protein_coding	2	2	2	2	2
VF_0497	I	534865	535332	-	468	protein_coding	0	0	0	0	0
VF_0498	I	535542	535943	+	402	protein_coding	0	0	0	0	0
VF_0499	I	535933	536379	+	447	protein_coding	0	0	0	0	0
VF_0500	I	536476	538056	+	1581	protein_coding	9	10	9	9	9
VF_2590	I	538202	538315	+	114	protein_coding	0	0	0	0	0
VF_0501	I	538315	539091	+	777	protein_coding	0	1	0	0	0
VF_0502	I	539290	540546	+	1257	protein_coding	49	48	46	46	53
VF_0503	I	540832	541002	+	171	protein_coding	4	4	4	3	4
VF_0504	I	541279	542055	+	777	protein_coding	19	18	18	18	22
VF_0505	I	542171	543502	+	1332	protein_coding	10	11	10	10	10
VF_0506	I	543513	544745	+	1233	protein_coding	21	20	20	20	23
VF_0507	I	544817	545533	+	717	protein_coding	10	12	10	10	43
VF_0508	I	545597	546193	-	597	protein_coding	1	1	1	1	1
VF_0509	I	546319	547296	+	978	protein_coding	5	5	5	5	5
VF_0510	I	547556	547771	+	216	protein_coding	0	0	0	0	0
VF_0511	I	547783	548220	+	438	protein_coding	0	0	0	0	0
VF_0512	I	548228	549040	+	813	protein_coding	0	0	0	0	0
VF_0513	I	549044	550354	+	1311	protein_coding	0	1	0	0	0
VF_0514	I	550351	550821	+	471	protein_coding	0	0	0	0	0
VF_0515	I	550871	552109	+	1239	protein_coding	0	0	0	0	0
VF_0516	I	552116	553405	+	1290	protein_coding	1	2	1	1	1
VF_0517	I	553405	554322	+	918	protein_coding	0	0	0	0	0
VF_0518	I	554322	555194	+	873	protein_coding	0	0	0	0	0
VF_0519	I	555187	555927	+	741	protein_coding	2	1	1	1	3
VF_0520	I	555936	556421	+	486	protein_coding	0	0	0	0	0
VF_0521	I	556396	556944	+	549	protein_coding	0	0	0	0	0
VF_0522	I	556941	558338	+	1398	protein_coding	0	0	0	0	0
VF_0523	I	558354	559013	+	660	protein_coding	0	0	0	0	0
VF_0524	I	559068	560030	-	963	protein_coding	0	0	0	0	0
VF_0525	I	560037	561380	-	1344	protein_coding	1	2	2	1	1
VF_0526	I	561383	562063	-	681	protein_coding	0	0	0	0	0
VF_0527	I	562177	564522	-	2346	protein_coding	2	3	2	2	2
VF_0528	I	564644	566026	+	1383	protein_coding	4	3	2	2	3
VF_0529	I	566222	568309	+	2088	protein_coding	305	295	293	294	305
VF_0530	I	568375	568617	-	243	protein_coding	2	2	2	2	2
VF_0531	I	568710	569987	-	1278	protein_coding	1	1	1	1	2
VF_0532	I	569999	571240	-	1242	protein_coding	1	1	1	1	1
VF_0533	I	572179	573855	-	1677	protein_coding	1	1	1	1	3
VF_0534	I	574065	576629	-	2565	protein_coding	4	3	3	3	6
VF_2591	I	576737	577234	+	498	protein_coding	0	0	0	0	0
VF_0535	I	577375	578421	+	1047	protein_coding	66	65	64	64	67
VF_0536	I	578664	581243	+	2580	protein_coding	23	23	23	23	23
VF_0537	I	581256	582425	+	1170	protein_coding	30	29	29	29	30
VF_0538	I	582507	582704	+	198	protein_coding	33	33	33	33	33
VF_2592	I	584919	585170	+	252	protein_coding	2	2	2	2	2
VF_0539	I	585207	586994	+	1788	protein_coding	2	2	2	2	4
VF_0540	I	587010	588140	+	1131	protein_coding	5	5	5	5	5
VF_0541	I	588174	588668	+	495	protein_coding	6	7	6	6	6
VF_0542	I	588678	591530	+	2853	protein_coding	32	31	31	30	33
VF_0543	I	591662	593227	+	1566	protein_coding	20	19	19	19	20
VF_0544	I	593294	593893	+	600	protein_coding	4	4	4	4	4
VF_0545	I	593925	594443	+	519	protein_coding	10	10	10	10	10
VF_0546	I	594535	595839	-	1305	protein_coding	0	0	0	0	0
VF_0547	I	595943	596737	-	795	protein_coding	2	1	1	1	2
VF_0548	I	596889	598262	+	1374	protein_coding	16	16	16	17	18
VF_0549	I	598520	598768	+	249	protein_coding	104	100	102	99	103
VF_0550	I	598796	599323	+	528	protein_coding	316	308	302	302	315
VF_0551	I	599346	600095	+	750	protein_coding	393	374	373	365	390
VF_0552	I	600137	600490	+	354	protein_coding	171	167	167	163	171
VF_0553	I	600707	601780	+	1074	protein_coding	0	1	0	0	0
VF_0554	I	601787	602920	+	1134	protein_coding	2	2	2	2	2
VF_0555	I	602994	604007	-	1014	protein_coding	1	1	1	1	1
VF_0556	I	604032	604394	-	363	protein_coding	2	2	2	2	2
VF_0557	I	604509	606176	-	1668	protein_coding	23	23	23	23	23
VF_0558	I	606364	608298	+	1935	protein_coding	3	5	3	3	3
VF_0559	I	608394	608720	+	327	protein_coding	1	1	1	1	1
VF_0560	I	608689	609201	-	513	protein_coding	0	1	0	0	0
VF_0561	I	609224	610402	-	1179	protein_coding	2	2	2	2	4
VF_0562	I	610517	610870	-	354	protein_coding	95	97	96	94	94
VF_0563	I	611309	612034	-	726	protein_coding	6	7	6	6	6
VF_0564	I	612196	613170	+	975	protein_coding	8	7	6	6	8
VF_0565	I	613173	613907	+	735	protein_coding	1	1	1	1	1
VF_0566	I	614013	616598	+	2586	protein_coding	21	21	21	21	30
VF_0568	I	622707	623114	-	408	protein_coding	0	0	0	0	0
VF_0569	I	623104	624411	-	1308	protein_coding	1	0	0	0	5
VF_0570	I	624411	625055	-	645	protein_coding	0	0	0	0	1
VF_0571	I	625009	625524	-	516	protein_coding	0	0	0	0	0
VF_0572	I	625622	626059	+	438	protein_coding	0	0	0	0	0
VF_0573	I	626108	627259	-	1152	protein_coding	1	1	1	1	2
VF_0574	I	627309	628301	+	993	protein_coding	2	2	2	2	2
VF_0575	I	628320	628508	-	189	protein_coding	0	0	0	0	0
VF_0576	I	628625	629656	-	1032	protein_coding	14	16	13	14	14
VF_0577	I	629874	630164	-	291	protein_coding	4	4	4	4	4
VF_0578	I	630355	630990	+	636	protein_coding	1	0	0	0	1
VF_0579	I	631019	631897	-	879	protein_coding	0	0	0	0	0
VF_0580	I	632033	633022	+	990	protein_coding	0	0	0	0	0
VF_0581	I	633104	636523	+	3420	protein_coding	1	1	1	1	1
VF_0582	I	636815	640441	+	3627	protein_coding	6	5	5	5	7
VF_0583	I	640434	642452	+	2019	protein_coding	1	1	1	1	2
VF_0584	I	642663	643016	+	354	protein_coding	0	0	0	0	0
VF_0585	I	643099	644439	-	1341	protein_coding	1	1	1	1	1
VF_0586	I	644592	644975	+	384	protein_coding	1	1	1	1	1
VF_0587	I	645166	646266	+	1101	protein_coding	1	3	1	1	2
VF_0588	I	646360	647169	+	810	protein_coding	1	2	1	1	1
VF_0589	I	647251	647676	-	426	protein_coding	1	1	1	1	1
VF_0590	I	647700	648932	-	1233	protein_coding	1	1	1	1	1
VF_0591	I	649287	650195	+	909	protein_coding	0	0	0	0	4
VF_0592	I	650188	650574	+	387	protein_coding	1	1	1	1	1
VF_0593	I	650583	651662	+	1080	protein_coding	6	7	6	6	6
VF_0594	I	651924	652703	-	780	protein_coding	1	1	1	1	1
VF_0595	I	652798	654156	-	1359	protein_coding	25	27	25	25	25
VF_0596	I	654308	655870	-	1563	protein_coding	1	1	1	1	1
VF_0597	I	656046	658292	-	2247	protein_coding	0	1	0	0	2
VF_0598	I	658364	659209	-	846	protein_coding	1	1	1	1	1
VF_0599	I	659314	659865	+	552	protein_coding	1	1	1	1	1
VF_0600	I	659947	660720	+	774	protein_coding	2	2	2	2	2
VF_0601	I	660762	661211	-	450	protein_coding	6	6	6	6	6
VF_0602	I	661211	661480	-	270	protein_coding	0	0	0	0	0
VF_0603	I	662465	663820	+	1356	protein_coding	3	3	3	2	3
VF_0604	I	663853	664158	+	306	protein_coding	1	1	1	1	1
VF_0605	I	664198	665607	+	1410	protein_coding	2	2	2	2	2
VF_0606	I	665634	666569	+	936	protein_coding	3	3	3	3	3
VF_0607	I	666581	666904	+	324	protein_coding	0	0	0	0	1
VF_0608	I	666974	667978	+	1005	protein_coding	2	2	2	2	3
VF_0609	I	668239	669516	+	1278	protein_coding	2	2	2	2	2
VF_0610	I	669583	669891	-	309	protein_coding	0	0	0	0	0
VF_0611	I	669895	670932	-	1038	protein_coding	0	0	0	0	0
VF_0612	I	671035	671349	+	315	protein_coding	2	2	2	2	2
VF_0613	I	671351	672130	+	780	protein_coding	2	2	2	2	2
VF_0614	I	672196	672999	-	804	protein_coding	11	11	11	11	11
VF_0615	I	673207	673932	+	726	protein_coding	4	3	3	3	4
VF_0616	I	674040	674546	+	507	protein_coding	1	1	1	1	1
VF_0617	I	674533	675792	+	1260	protein_coding	39	37	35	35	38
VF_0618	I	675827	676210	+	384	protein_coding	12	11	11	11	12
VF_0619	I	676335	676658	+	324	protein_coding	7	7	7	7	7
VF_0620	I	676674	677189	+	516	protein_coding	2	2	2	2	2
VF_0621	I	677228	679078	+	1851	protein_coding	33	30	29	28	33
VF_0622	I	679081	679419	+	339	protein_coding	12	12	12	12	12
VF_0623	I	679542	679742	+	201	protein_coding	1	2	1	1	1
VF_0624	I	679973	681259	+	1287	protein_coding	23	22	22	22	23
VF_0625	I	681548	681982	+	435	protein_coding	14	14	14	14	14
VF_0626	I	682216	683334	+	1119	protein_coding	3	4	3	3	4
VF_0627	I	683365	683997	+	633	protein_coding	3	3	2	2	2
VF_0628	I	684117	685031	+	915	protein_coding	1	1	1	1	1
VF_0629	I	685044	686162	+	1119	protein_coding	5	5	5	5	5
VF_0630	I	686201	687469	+	1269	protein_coding	14	13	13	13	14
VF_0631	I	687481	688092	+	612	protein_coding	13	13	13	13	13
VF_0632	I	688103	689260	+	1158	protein_coding	28	28	28	28	28
VF_0633	I	689442	690944	+	1503	protein_coding	7	8	7	7	7
VF_0634	I	691024	691899	+	876	protein_coding	1	1	1	1	1
VF_0635	I	692217	692450	+	234	protein_coding	3	3	3	3	3
VF_0636	I	692443	693792	-	1350	protein_coding	2	4	2	2	2
VF_0637	I	694001	695464	+	1464	protein_coding	6	6	6	6	16
VF_0638	I	695666	697219	+	1554	protein_coding	16	16	16	16	16
VF_0639	I	697495	699054	+	1560	protein_coding	9	9	9	9	9
VF_0640	I	699129	699764	-	636	protein_coding	1	1	1	1	1
VF_0641	I	699824	701101	-	1278	protein_coding	3	3	3	3	3
VF_0642	I	701127	701507	-	381	protein_coding	1	2	1	1	1
VF_0643	I	701804	703108	+	1305	protein_coding	1	1	1	1	1
VF_0644	I	703176	704018	-	843	protein_coding	3	3	4	3	3
VF_0645	I	704236	705384	-	1149	protein_coding	5	3	2	4	5
VF_2594	I	705663	706037	+	375	protein_coding	0	0	0	0	0
VF_0646	I	706098	706697	+	600	protein_coding	3	2	3	2	3
VF_0647	I	706769	708046	-	1278	protein_coding	0	0	0	0	0
VF_0648	I	708245	709393	-	1149	protein_coding	1	3	5	2	6
VF_0649	I	709568	710440	+	873	protein_coding	3	3	3	3	3
VF_0650	I	710441	710956	+	516	protein_coding	2	2	2	2	2
VF_0651	I	711318	712805	-	1488	protein_coding	3	3	3	3	3
VF_0652	I	713169	717080	+	3912	protein_coding	8	9	8	8	14
VF_0653	I	717321	717830	+	510	protein_coding	0	0	0	0	0
VF_0654	I	717999	718319	+	321	protein_coding	6	6	6	6	6
VF_0655	I	718381	720921	-	2541	protein_coding	2	2	2	2	2
VF_0656	I	721174	721659	+	486	protein_coding	0	0	0	0	0
VF_0657	I	721721	722815	-	1095	protein_coding	20	20	20	19	20
VF_0658	I	722775	723680	-	906	protein_coding	2	2	2	2	2
VF_0659	I	723680	724120	-	441	protein_coding	1	1	1	1	1
VF_0660	I	724612	725955	+	1344	protein_coding	1	1	1	1	2
VF_0661	I	726055	726243	-	189	protein_coding	2	2	2	2	2
VF_0662	I	726243	726461	-	219	protein_coding	2	2	2	2	2
VF_0663	I	726576	727469	-	894	protein_coding	18	20	19	18	19
VF_0664	I	727762	728640	+	879	protein_coding	4	2	2	4	4
VF_0665	I	728699	729859	-	1161	protein_coding	3	4	4	3	3
VF_0666	I	730087	730824	+	738	protein_coding	3	3	3	3	3
VF_0667	I	730821	731696	+	876	protein_coding	8	7	7	7	8
VF_0668	I	731756	733273	+	1518	protein_coding	2	2	2	2	2
VF_0669	I	733329	733799	+	471	protein_coding	2	2	2	2	2
VF_0670	I	733918	734538	-	621	protein_coding	3	3	3	3	3
VF_0671	I	734548	735213	-	666	protein_coding	1	2	1	1	1
VF_0672	I	735225	735716	-	492	protein_coding	3	3	3	3	3
VF_0673	I	735778	737481	-	1704	protein_coding	3	3	3	3	4
VF_0674	I	737481	737837	-	357	protein_coding	0	0	0	0	0
VF_0675	I	737848	738150	-	303	protein_coding	1	1	1	1	1
VF_0676	I	738167	739030	-	864	protein_coding	0	1	0	0	0
VF_0677	I	739400	740038	-	639	protein_coding	0	1	0	0	0
VF_0678	I	739989	740741	-	753	protein_coding	0	0	0	0	0
VF_0679	I	740731	741495	-	765	protein_coding	1	1	0	0	1
VF_0680	I	741514	742509	-	996	protein_coding	0	1	0	0	0
VF_0681	I	742488	744158	-	1671	protein_coding	1	1	1	1	3
VF_0682	I	744514	746241	-	1728	protein_coding	23	26	26	25	23
VF_0683	I	746378	747091	-	714	protein_coding	0	1	0	0	0
VF_0684	I	747171	747980	-	810	protein_coding	21	21	22	21	21
VF_0685	I	748019	748696	-	678	protein_coding	2	1	1	1	2
VF_0686	I	748686	749789	-	1104	protein_coding	2	3	2	2	2
VF_0687	I	749943	750494	+	552	protein_coding	0	1	0	0	0
VF_2595	I	750710	750877	+	168	protein_coding	0	0	0	0	2
VF_0688	I	751172	752200	+	1029	protein_coding	0	0	0	0	0
VF_0689	I	752203	753255	+	1053	protein_coding	0	0	0	0	0
VF_0690	I	753361	755202	+	1842	protein_coding	2	1	1	1	2
VF_0691	I	755290	756294	+	1005	protein_coding	1	1	1	1	1
VF_0692	I	756291	757259	+	969	protein_coding	0	0	0	0	0
VF_0693	I	757337	757666	+	330	protein_coding	1	1	1	1	1
VF_0694	I	757760	758368	-	609	protein_coding	1	1	1	1	1
VF_0695	I	758768	760018	+	1251	protein_coding	51	51	49	48	52
VF_0696	I	760321	765030	+	4710	protein_coding	4	3	2	2	5
VF_0697	I	765122	765448	-	327	protein_coding	6	6	6	6	6
VF_0698	I	765533	767521	-	1989	protein_coding	0	1	0	0	0
VF_0699	I	767690	768139	+	450	protein_coding	2	2	1	1	2
VF_0700	I	768141	769259	+	1119	protein_coding	3	3	3	3	3
VF_0701	I	769263	769919	+	657	protein_coding	3	3	3	3	3
VF_0702	I	769960	771069	+	1110	protein_coding	18	18	17	18	18
VF_0703	I	771223	771693	+	471	protein_coding	13	11	11	12	13
VF_0704	I	771693	772160	+	468	protein_coding	14	13	14	13	14
VF_0705	I	772245	773243	+	999	protein_coding	0	0	0	0	0
VF_0706	I	773240	773743	+	504	protein_coding	0	0	0	0	0
VF_0707	I	773743	774861	+	1119	protein_coding	0	1	0	0	0
VF_0708	I	774864	777098	+	2235	protein_coding	1	1	1	1	2
VF_0709	I	777099	777377	-	279	protein_coding	1	1	1	1	1
VF_0710	I	777450	777800	+	351	protein_coding	1	1	1	1	1
VF_0711	I	777863	779746	-	1884	protein_coding	11	11	11	11	11
VF_0712	I	779768	780673	-	906	protein_coding	3	3	3	3	3
VF_0713	I	780657	780899	-	243	protein_coding	3	3	3	3	3
VF_0714	I	781178	781942	+	765	protein_coding	0	0	0	0	1
VF_0715	I	781958	782887	+	930	protein_coding	2	2	2	2	2
VF_0716	I	783047	784495	+	1449	protein_coding	5	6	5	5	5
VF_0717	I	784568	785158	-	591	protein_coding	1	1	1	1	1
VF_0718	I	785155	786060	-	906	protein_coding	1	1	0	0	2
VF_0719	I	786156	786929	-	774	protein_coding	39	39	38	37	39
VF_0720	I	787211	788554	-	1344	protein_coding	1	1	1	1	2
VF_0721	I	788641	789201	-	561	protein_coding	10	11	10	10	10
VF_0722	I	789201	789770	-	570	protein_coding	1	1	1	1	1
VF_0723	I	789785	790933	-	1149	protein_coding	1	1	1	1	1
VF_0724	I	791029	791343	+	315	protein_coding	1	1	1	1	1
VF_0725	I	791680	793077	+	1398	protein_coding	75	74	72	72	75
VF_0726	I	793081	794325	+	1245	protein_coding	47	48	47	46	47
VF_0727	I	794315	795082	+	768	protein_coding	56	54	53	53	56
VF_0728	I	795082	795714	+	633	protein_coding	33	33	32	32	33
VF_0729	I	795722	796318	+	597	protein_coding	28	28	28	28	28
VF_0731	I	796348	797574	+	1227	protein_coding	88	88	88	88	88
VF_0732	I	797732	798766	+	1035	protein_coding	5	5	5	5	5
VF_0733	I	798778	799011	+	234	protein_coding	5	5	5	5	5
VF_0734	I	799124	800221	+	1098	protein_coding	1	0	0	0	1
VF_0735	I	800411	801622	+	1212	protein_coding	5	4	4	4	5
VF_0736	I	801736	803190	-	1455	protein_coding	30	32	30	29	30
VF_0737	I	804021	805313	+	1293	protein_coding	5	5	5	5	5
VF_0738	I	805351	805809	+	459	protein_coding	6	6	6	6	6
VF_0739	I	805954	807192	+	1239	protein_coding	2	2	2	2	2
VF_0740	I	807361	808470	+	1110	protein_coding	5	6	5	5	5
VF_0741	I	808500	809741	+	1242	protein_coding	0	0	0	0	0
VF_0742	I	809870	810835	-	966	protein_coding	18	18	18	18	18
VF_0743	I	810828	811505	-	678	protein_coding	3	4	3	3	3
VF_0744	I	811640	811909	-	270	protein_coding	5	5	5	5	5
VF_0745	I	812045	813220	-	1176	protein_coding	22	23	22	22	22
VF_0746	I	813501	814310	-	810	protein_coding	1	1	1	1	2
VF_0747	I	814310	815431	-	1122	protein_coding	2	2	2	2	2
VF_0748	I	815431	817311	-	1881	protein_coding	2	2	2	2	3
VF_0749	I	817315	817785	-	471	protein_coding	2	2	2	2	3
VF_0750	I	817790	818113	-	324	protein_coding	0	0	0	0	0
VF_0751	I	818161	819195	-	1035	protein_coding	2	1	1	1	1
VF_0752	I	819198	819755	-	558	protein_coding	1	1	1	1	1
VF_0753	I	819983	822559	-	2577	protein_coding	32	30	30	30	30
VF_0754	I	822726	823208	+	483	protein_coding	11	11	11	11	11
VF_0755	I	823271	824785	-	1515	protein_coding	2	3	2	2	2
VF_0756	I	824881	825759	-	879	protein_coding	15	16	16	16	15
VF_0757	I	825827	826288	-	462	protein_coding	4	4	4	4	4
VF_0758	I	826305	827489	-	1185	protein_coding	4	4	4	4	4
VF_0759	I	827525	828949	-	1425	protein_coding	16	16	16	16	16
VF_0760	I	829164	830321	+	1158	protein_coding	2	2	2	2	2
VF_0762	I	832553	833644	-	1092	protein_coding	9	10	9	9	9
VF_0763	I	833664	834134	-	471	protein_coding	3	3	3	3	3
VF_0764	I	834435	835433	-	999	protein_coding	16	15	15	15	15
VF_0765	I	835421	836287	-	867	protein_coding	6	6	6	6	6
VF_0766	I	836284	836910	-	627	protein_coding	0	0	0	0	0
VF_0767	I	837080	838336	+	1257	protein_coding	3	3	3	3	3
VF_0768	I	838376	839464	+	1089	protein_coding	5	5	5	5	5
VF_0769	I	839464	840318	+	855	protein_coding	3	3	3	3	3
VF_0770	I	840334	840717	+	384	protein_coding	0	0	0	0	0
VF_0771	I	840720	841532	+	813	protein_coding	2	2	2	2	2
VF_0772	I	841544	842398	+	855	protein_coding	17	18	17	17	17
VF_0773	I	842477	843253	-	777	protein_coding	0	0	0	0	0
VF_0774	I	843382	844191	-	810	protein_coding	0	0	0	0	0
VF_0775	I	844301	844630	-	330	protein_coding	0	0	0	0	0
VF_0776	I	844633	847209	-	2577	protein_coding	0	0	0	0	0
VF_0777	I	847506	849380	-	1875	protein_coding	1	2	1	1	1
VF_0778	I	849809	851467	+	1659	protein_coding	100	96	97	98	96
VF_0779	I	851518	852102	-	585	protein_coding	3	3	3	3	3
VF_0780	I	852729	853166	-	438	protein_coding	4	4	4	4	4
VF_0781	I	853269	855950	-	2682	protein_coding	2	4	2	2	2
VF_0782	I	856036	856437	+	402	protein_coding	1	1	1	1	1
VF_0783	I	856474	857328	-	855	protein_coding	4	4	4	4	4
VF_0784	I	857657	858484	-	828	protein_coding	1	1	1	1	1
VF_0785	I	858669	859676	-	1008	protein_coding	1	2	1	1	1
VF_0786	I	859679	860761	-	1083	protein_coding	0	0	0	0	0
VF_0787	I	860765	861952	-	1188	protein_coding	0	1	0	0	0
VF_0788	I	862342	863247	-	906	protein_coding	2	3	2	2	2
VF_0789	I	863375	863926	+	552	protein_coding	1	1	1	1	1
VF_0790	I	863994	864539	-	546	protein_coding	6	5	5	6	5
VF_0791	I	864530	865411	-	882	protein_coding	6	6	6	6	6
VF_0792	I	865643	867538	+	1896	protein_coding	84	83	82	81	82
VF_0793	I	867800	868444	+	645	protein_coding	31	32	31	31	31
VF_0794	I	868530	869498	+	969	protein_coding	3	3	2	3	2
VF_0795	I	869840	871138	+	1299	protein_coding	160	156	156	154	153
VF_0796	I	871244	871867	+	624	protein_coding	40	39	38	37	37
VF_0797	I	871954	873240	+	1287	protein_coding	127	123	123	121	122
VF_0798	I	873372	875726	+	2355	protein_coding	46	45	44	44	43
VF_0799	I	875875	876171	+	297	protein_coding	46	46	46	45	46
VF_0800	I	876376	878232	+	1857	protein_coding	25	25	25	25	25
VF_0801	I	878420	878722	+	303	protein_coding	1	1	1	1	1
VF_0802	I	878848	880203	-	1356	protein_coding	2	2	2	2	2
VF_0803	I	880586	881080	+	495	protein_coding	4	4	4	4	4
VF_0804	I	881139	882806	-	1668	protein_coding	12	14	12	12	12
VF_0805	I	883096	884700	-	1605	protein_coding	1	1	0	0	0
VF_0806	I	884785	885999	-	1215	protein_coding	9	10	9	10	9
VF_0807	I	886001	887137	-	1137	protein_coding	10	10	10	10	10
VF_0808	I	887540	889033	+	1494	protein_coding	43	42	41	42	41
VF_0809	I	889209	890867	+	1659	protein_coding	34	32	32	33	32
VF_0810	I	890946	891389	-	444	protein_coding	7	7	7	7	7
VF_0811	I	891570	892034	+	465	protein_coding	0	0	0	0	0
VF_0812	I	892088	892615	-	528	protein_coding	8	8	8	8	8
VF_0813	I	892675	892896	-	222	protein_coding	5	5	5	5	4
VF_0814	I	892984	893760	-	777	protein_coding	1	1	1	1	1
VF_0815	I	893856	894398	+	543	protein_coding	0	0	0	0	0
VF_0816	I	894447	896093	+	1647	protein_coding	22	20	20	20	20
VF_0817	I	896158	896913	+	756	protein_coding	3	3	3	3	3
VF_0818	I	897006	898295	-	1290	protein_coding	64	65	66	64	63
VF_0819	I	898683	899084	+	402	protein_coding	9	9	9	9	9
VF_0820	I	899078	899425	+	348	protein_coding	7	7	7	7	7
VF_0821	I	899425	901194	+	1770	protein_coding	33	30	29	28	29
VF_0822	I	901207	901920	+	714	protein_coding	20	20	20	20	20
VF_0823	I	902018	904834	+	2817	protein_coding	105	101	100	101	99
VF_0824	I	904854	906065	+	1212	protein_coding	114	110	109	110	109
VF_0825	I	906218	907384	+	1167	protein_coding	76	75	76	75	75
VF_0826	I	907384	908256	+	873	protein_coding	80	79	78	76	79
VF_0827	I	908444	910099	+	1656	protein_coding	0	0	0	0	0
VF_0828	I	910194	910979	-	786	protein_coding	1	1	1	1	1
VF_0829	I	910976	911746	-	771	protein_coding	1	1	1	1	1
VF_0830	I	911835	912728	+	894	protein_coding	1	1	1	1	1
VF_0831	I	912725	914065	+	1341	protein_coding	2	2	2	2	2
VF_0832	I	914214	917621	+	3408	protein_coding	0	0	0	0	0
VF_0833	I	918246	918473	+	228	protein_coding	0	1	0	0	0
VF_0834	I	918475	920751	+	2277	protein_coding	5	5	5	5	5
VF_0835	I	920748	920990	+	243	protein_coding	1	1	1	1	1
VF_0836	I	921399	923564	-	2166	protein_coding	62	62	61	61	62
VF_0837	I	923664	924860	-	1197	protein_coding	50	52	51	50	50
VF_0838	I	925178	925627	+	450	protein_coding	6	6	6	6	6
VF_0839	I	925737	927470	-	1734	protein_coding	10	10	10	10	10
VF_0840	I	927678	928274	+	597	protein_coding	0	0	0	0	0
VF_0841	I	928348	929580	-	1233	protein_coding	0	0	0	0	0
VF_0842	I	929680	930747	-	1068	protein_coding	2	2	2	2	2
VF_0843	I	930851	931426	-	576	protein_coding	3	3	3	3	3
VF_0844	I	931556	932284	+	729	protein_coding	1	2	1	1	1
VF_0845	I	932289	933086	+	798	protein_coding	0	0	0	0	0
VF_0846	I	933055	933351	+	297	protein_coding	1	1	1	1	1
VF_0847	I	933363	933620	+	258	protein_coding	8	8	8	8	8
VF_0848	I	933620	934180	+	561	protein_coding	0	1	0	0	0
VF_0849	I	934141	935544	+	1404	protein_coding	0	0	0	0	0
VF_0850	I	935558	935932	+	375	protein_coding	0	0	0	0	0
VF_0851	I	935935	937626	+	1692	protein_coding	4	3	3	3	3
VF_0852	I	937616	939151	+	1536	protein_coding	3	4	3	3	3
VF_0853	I	939163	939609	+	447	protein_coding	1	1	1	1	1
VF_0854	I	939602	940222	+	621	protein_coding	2	2	2	2	2
VF_0855	I	940744	942639	+	1896	protein_coding	0	0	0	0	0
VF_0856	I	942629	943255	+	627	protein_coding	1	1	1	1	1
VF_0857	I	943261	944448	+	1188	protein_coding	3	3	3	3	3
VF_0858	I	944439	944909	+	471	protein_coding	0	0	0	0	0
VF_0859	I	944929	945654	+	726	protein_coding	1	2	1	1	1
VF_0860	I	945651	946886	+	1236	protein_coding	11	11	11	11	11
VF_0861	I	946966	947409	-	444	protein_coding	52	55	53	54	52
VF_0862	I	947725	948003	-	279	protein_coding	158	164	166	163	158
VF_0863	I	948201	948626	+	426	protein_coding	3	3	3	3	3
VF_0864	I	948644	950368	-	1725	protein_coding	1	2	1	1	1
VF_0865	I	950505	952052	+	1548	protein_coding	0	0	0	0	0
VF_0866	I	952134	952808	-	675	protein_coding	0	0	0	0	0
VF_0867	I	952859	953482	-	624	protein_coding	0	0	0	0	0
VF_0868	I	953932	954435	+	504	protein_coding	1	2	1	1	1
VF_0869	I	954580	954873	-	294	protein_coding	0	0	0	0	0
VF_0870	I	954965	955537	-	573	protein_coding	0	0	0	0	0
VF_0871	I	955558	956100	-	543	protein_coding	0	0	0	0	0
VF_0872	I	956359	957447	-	1089	protein_coding	1	1	1	1	1
VF_0873	I	957779	958165	+	387	protein_coding	2	2	2	2	2
VF_0874	I	958466	959365	-	900	protein_coding	0	0	0	0	0
VF_0875	I	959369	961192	-	1824	protein_coding	0	2	0	0	0
VF_0876	I	961323	961859	-	537	protein_coding	0	0	0	0	0
VF_0877	I	961946	962851	-	906	protein_coding	0	0	0	0	0
VF_0878	I	962985	964025	+	1041	protein_coding	0	0	0	0	0
VF_0879	I	964028	965629	+	1602	protein_coding	2	2	2	2	2
VF_0880	I	965702	966406	+	705	protein_coding	8	6	6	6	6
VF_0881	I	966621	967826	+	1206	protein_coding	0	0	0	0	0
VF_0882	I	967827	968507	+	681	protein_coding	4	4	4	4	4
VF_0883	I	968574	970016	-	1443	protein_coding	1	1	1	1	1
VF_0884	I	970322	970993	+	672	protein_coding	3	2	2	2	2
VF_0885	I	970974	973427	+	2454	protein_coding	2	2	0	0	0
VF_0886	I	973427	974548	+	1122	protein_coding	0	1	0	0	0
VF_0887	I	974713	975861	+	1149	protein_coding	2	2	2	2	2
VF_0888	I	976415	977617	+	1203	protein_coding	65	60	60	61	59
VF_0889	I	977863	979545	-	1683	protein_coding	3	2	2	2	2
VF_0890	I	979692	979955	-	264	protein_coding	5	5	5	5	5
VF_0891	I	980067	980924	-	858	protein_coding	1	1	1	1	1
VF_0892	I	981246	982889	-	1644	protein_coding	6	6	6	6	6
VF_0893	I	983064	983576	-	513	protein_coding	4	4	4	4	4
VF_0894	I	983713	984612	-	900	protein_coding	0	0	0	0	0
VF_0895	I	984703	985626	-	924	protein_coding	0	0	0	0	0
VF_0896	I	986000	986629	+	630	protein_coding	3	3	3	3	3
VF_0897	I	986721	987269	-	549	protein_coding	13	13	13	13	13
VF_0898	I	987545	988846	+	1302	protein_coding	3	3	3	3	3
VF_0899	I	989044	990126	+	1083	protein_coding	11	10	10	10	10
VF_0900	I	990216	991937	-	1722	protein_coding	2	3	2	2	2
VF_0901	I	991930	993702	-	1773	protein_coding	4	5	4	4	4
VF_0902	I	993855	994820	-	966	protein_coding	11	11	11	11	11
VF_0903	I	994968	996086	-	1119	protein_coding	69	70	71	70	69
VF_0904	I	996243	996734	+	492	protein_coding	13	13	13	13	13
VF_0905	I	996957	1000391	+	3435	protein_coding	6	6	6	6	6
VF_0906	I	1000417	1001013	+	597	protein_coding	5	5	5	5	5
VF_0907	I	1001047	1002393	+	1347	protein_coding	7	6	6	6	6
VF_0908	I	1002515	1003822	+	1308	protein_coding	48	47	47	48	47
VF_0909	I	1003911	1004345	-	435	protein_coding	11	13	12	11	11
VF_0910	I	1004517	1004840	-	324	protein_coding	6	6	6	6	6
VF_0911	I	1005023	1006327	+	1305	protein_coding	2	1	1	1	1
VF_0912	I	1006420	1007295	-	876	protein_coding	6	6	6	6	6
VF_0913	I	1007490	1008485	-	996	protein_coding	216	225	221	221	216
VF_0914	I	1008822	1009229	+	408	protein_coding	6	6	6	6	6
VF_0915	I	1009288	1010130	-	843	protein_coding	0	0	0	0	0
VF_0916	I	1010251	1010538	+	288	protein_coding	2	2	2	2	2
VF_2596	I	1010685	1010834	+	150	protein_coding	1	1	1	1	1
VF_0917	I	1010856	1011716	-	861	protein_coding	1	3	1	1	1
VF_0918	I	1012473	1014974	+	2502	protein_coding	39	38	36	37	37
VF_0919	I	1015163	1015834	-	672	protein_coding	3	3	3	3	3
VF_0920	I	1016057	1016563	-	507	protein_coding	0	0	0	0	0
VF_0921	I	1016766	1017350	-	585	protein_coding	130	134	134	133	130
VF_0922	I	1017585	1017920	+	336	protein_coding	27	24	26	23	24
VF_0923	I	1017969	1019288	-	1320	protein_coding	1	1	1	1	1
VF_0924	I	1019458	1020786	-	1329	protein_coding	4	4	4	4	4
VF_0925	I	1020833	1021501	-	669	protein_coding	1	1	1	1	1
VF_0926	I	1021688	1022566	+	879	protein_coding	1	1	1	1	1
VF_0927	I	1022618	1023052	-	435	protein_coding	1	1	1	1	1
[truncated: 3,055 more rows]

## Sheet: SRR11648420
SRR11648420
[truncated: 3,976 more rows]

## Sheet: SRR11648421
SRR11648421
[truncated: 3,976 more rows]
